# Supplementary material for: 4-[(tert-Butyl­diphenyl­sil­yloxy)meth­yl]pyridazin-3(2H)-one
Source: Acta Crystallogr Sect E Struct Rep Online. 2013 Nov 30;69(Pt 12):o1859–60. doi: 10.1107/S1600536813032212 (PMC4004440; doi:10.1107/S1600536813032212)
Supplement: Supplementary file 1 [file e-69-o1859-sup1.cif]

##############################################################################
#                                                                            #
# This CIF contains the data in a paper accepted for publication in          #
# Acta Crystallographica Section E. It conforms to the requirements of       #
# Notes for Authors for Acta Crystallographica Section E, and has been       #
# peer reviewed under the auspices of the IUCr Commission on Journals.       #
#                                                                            #
# Full details of the Crystallographic Information File format               #
# are given in the paper "The Crystallographic Information File (CIF):       #
# a New Standard Archive File for Crystallography" by S. R. Hall, F. H.      #
# Allen and I. D. Brown [Acta Cryst. (1991), A47, 655-685].                  #
#                                                                            #
# The current version of the core CIF dictionary is obtainable from          #
# ftp://ftp.iucr.org/pub/cif_core.dic.                                       #
#                                                                            #
# Software is freely available for graphical display of the structure(s)     #
# in this CIF. For information consult the CIF software page                 #
# http://www.iucr.org/resources/cif/software.                                #
#                                                                            #
# This file may be used for bona fide research purposes within the           #
# scientific community so long as proper attribution is given to the journal # 
# article from which it was obtained.                                        #
#                                                                            #
##############################################################################
data_I
_database_code_depnum_ccdc_archive 'CCDC 973775'
_audit_creation_method     SHELXL-97
_chemical_name_systematic
;
4-[(<i>tert</i>-Butyldiphenylsilyloxy)methyl]pyridazin-3(2<i>H</i>)-one
;
_chemical_name_common     ?
_chemical_formula_moiety     'C21 H24 N2 O2 Si'
_chemical_formula_sum     'C21 H24 N2 O2 Si'
_chemical_formula_iupac     'C21 H24 N2 O2 Si'
_chemical_formula_weight     364.51
_chemical_melting_point     ?
_symmetry_cell_setting     monoclinic
_symmetry_space_group_name_H-M     'P 21/n'
_symmetry_space_group_name_Hall     ' -P 2yn'
loop_
    _symmetry_equiv_pos_as_xyz
    'x, y, z'
    '-x+1/2, y+1/2, -z+1/2'
    '-x, -y, -z'
    'x-1/2, -y-1/2, z-1/2'
_cell_length_a     10.774(4)
_cell_length_b     7.988(3)
_cell_length_c     24.681(10)
_cell_angle_alpha     90.00
_cell_angle_beta     100.207(7)
_cell_angle_gamma     90.00
_cell_volume     2090.5(14)
_cell_formula_units_Z     4
_cell_measurement_reflns_used     5037
_cell_measurement_theta_min     2.68
_cell_measurement_theta_max     22.95
_cell_measurement_temperature     293(2)
_exptl_crystal_description     prism
_exptl_crystal_colour     colourless
_exptl_crystal_size_max     0.48
_exptl_crystal_size_mid     0.41
_exptl_crystal_size_min     0.23
_exptl_crystal_density_diffrn     1.158
_exptl_crystal_density_meas     ?
_exptl_crystal_density_method     'not measured'
_exptl_crystal_F_000     776
_exptl_absorpt_coefficient_mu     0.128
_exptl_absorpt_correction_type     multi-scan
_exptl_absorpt_process_details     '(SADABS; Sheldrick, 1996)'
_exptl_absorpt_correction_T_min     0.7073
_exptl_absorpt_correction_T_max     0.7456
_exptl_special_details
;
^1^H-RMN (400 MHz, CDCl~3~) <i>\d</i> p.p.m.: 12.32 (s, 1H), 7.90 (d, 1H,
<i>J</i>=4.0 Hz), 7.65 (m, 4H), 7.60 (m, 1H), 7.42 (m, 6H), 4.77 (d, 2H,
<i>J</i>=1.7 Hz), 1.14 (s, 9H).
;
_diffrn_ambient_temperature     293(2)
_diffrn_radiation_type     MoK\a
_diffrn_radiation_wavelength     0.71073
_diffrn_radiation_source     'fine-focus sealed tube'
_diffrn_radiation_monochromator     graphite
_diffrn_measurement_device_type     'Bruker SMART 1000 CCD'
_diffrn_measurement_method     '\f and \w scans'
_diffrn_detector_area_resol_mean     ?
_diffrn_reflns_number     25187
_diffrn_reflns_av_R_equivalents     0.0381
_diffrn_reflns_av_sigmaI/netI     0.0318
_diffrn_reflns_theta_min     1.68
_diffrn_reflns_theta_max     28.01
_diffrn_reflns_theta_full     28.01
_diffrn_measured_fraction_theta_max     0.995
_diffrn_measured_fraction_theta_full     0.995
_diffrn_reflns_limit_h_min     -14
_diffrn_reflns_limit_h_max     14
_diffrn_reflns_limit_k_min     -10
_diffrn_reflns_limit_k_max     10
_diffrn_reflns_limit_l_min     -32
_diffrn_reflns_limit_l_max     32
_refine_special_details
;
Refinement of <i>F</i>^2^ against ALL reflections. The weighted <i>R</i>-factor
<i>wR</i> and goodness of fit <i>S</i> are based on <i>F</i>^2^, conventional
<i>R</i>-factors <i>R</i> are based on <i>F</i>, with <i>F</i> set to zero for
negative <i>F</i>^2^. The threshold expression of <i>F</i>^2^ >
\s(<i>F</i>^2^) is used only for calculating <i>R</i>-factors(gt) <i>etc</i>.
and is not relevant to the choice of reflections for refinement.
<i>R</i>-factors based on <i>F</i>^2^ are statistically about twice as large
as those based on <i>F</i>, and <i>R</i>- factors based on ALL data will be
even larger.
;
_reflns_number_total     5045
_reflns_number_gt     3076
_reflns_threshold_expression     I>2sigma(I)
_refine_ls_structure_factor_coef     Fsqd
_refine_ls_matrix_type     full
_refine_ls_R_factor_all     0.0918
_refine_ls_R_factor_gt     0.0464
_refine_ls_wR_factor_gt     0.1171
_refine_ls_wR_factor_ref     0.1484
_refine_ls_goodness_of_fit_ref     1.003
_refine_ls_restrained_S_all     1.003
_refine_ls_number_reflns     5045
_refine_ls_number_parameters     242
_refine_ls_number_restraints     0
_refine_ls_hydrogen_treatment     mixed
_refine_ls_weighting_scheme     calc
_refine_ls_weighting_details
         'calc w=1/[\s^2^(Fo^2^)+(0.0628P)^2^+0.7126P] where P=(Fo^2^+2Fc^2^)/3'
_atom_sites_solution_hydrogens     geom
_atom_sites_solution_primary     direct
_atom_sites_solution_secondary     difmap
_refine_ls_shift/su_max     0.000
_refine_ls_shift/su_mean     0.000
_refine_diff_density_max     0.295
_refine_diff_density_min     -0.238
_refine_ls_extinction_method     none
_refine_ls_extinction_coef     ?
loop_
    _atom_type_symbol
    _atom_type_description
    _atom_type_scat_dispersion_real
    _atom_type_scat_dispersion_imag
    _atom_type_scat_source
    'C' 'C' 0.0033 0.0016
                         'International Tables Vol C Tables 4.2.6.8 and 6.1.1.4'
    'H' 'H' 0.0000 0.0000
                         'International Tables Vol C Tables 4.2.6.8 and 6.1.1.4'
    'N' 'N' 0.0061 0.0033
                         'International Tables Vol C Tables 4.2.6.8 and 6.1.1.4'
    'O' 'O' 0.0106 0.0060
                         'International Tables Vol C Tables 4.2.6.8 and 6.1.1.4'
    'Si' 'Si' 0.0817 0.0704
                         'International Tables Vol C Tables 4.2.6.8 and 6.1.1.4'
_computing_data_collection     'SMART (Bruker, 1998)'
_computing_cell_refinement     'SAINT (Bruker, 1998)'
_computing_data_reduction     'SAINT (Bruker, 1998)'
_computing_structure_solution     'SIR2004 (Burla <i>et al.</i>, 2005)'
_computing_structure_refinement     'SHELXL97 (Sheldrick, 2008)'
_computing_molecular_graphics
                  'PLATON (Spek, 2003) and Mercury (Macrae <i>et al.</i>, 2006)'
_computing_publication_material     'SHELXTL (Sheldrick, 2008)'
loop_
    _atom_site_type_symbol
    _atom_site_label
    _atom_site_fract_x
    _atom_site_fract_y
    _atom_site_fract_z
    _atom_site_U_iso_or_equiv
    _atom_site_adp_type
    _atom_site_calc_flag
    _atom_site_refinement_flags
    _atom_site_occupancy
    _atom_site_symmetry_multiplicity
    _atom_site_disorder_assembly
    _atom_site_disorder_group
    Si Si 0.99974(5) 0.99175(7) 0.14301(2) 0.04561(17) Uani d . 1 1 . .
    N N1 0.52674(18) 0.8319(2) -0.06086(7) 0.0653(5) Uani d . 1 1 . .
    H H2 0.487(2) 0.611(4) -0.0346(11) 0.086(8) Uiso d . 1 1 . .
    N N2 0.53846(17) 0.7036(2) -0.02487(7) 0.0574(5) Uani d . 1 1 . .
    C C3 0.62195(19) 0.6898(3) 0.02344(8) 0.0526(5) Uani d . 1 1 . .
    O O3 0.62352(16) 0.5633(2) 0.05259(7) 0.0788(5) Uani d . 1 1 . .
    C C4 0.70446(17) 0.8303(2) 0.03690(8) 0.0467(4) Uani d . 1 1 . .
    C C5 0.6944(2) 0.9595(3) 0.00182(8) 0.0560(5) Uani d . 1 1 . .
    H H5 0.7469 1.0521 0.0097 0.067 Uiso calc R 1 1 . .
    C C6 0.6037(2) 0.9546(3) -0.04720(9) 0.0669(6) Uani d . 1 1 . .
    H H6 0.5993 1.0454 -0.0710 0.080 Uiso calc R 1 1 . .
    C C1' 0.7958(2) 0.8211(3) 0.08991(9) 0.0653(6) Uani d . 1 1 . .
    H H1'1 0.7505 0.8207 0.1206 0.078 Uiso calc R 1 1 . .
    H H1'2 0.8444 0.7185 0.0913 0.078 Uiso calc R 1 1 . .
    O O1' 0.87743(14) 0.96100(19) 0.09397(6) 0.0627(4) Uani d . 1 1 . .
    C C2' 0.95347(19) 0.9463(3) 0.21122(8) 0.0543(5) Uani d . 1 1 . .
    C C3' 0.8587(3) 1.0372(4) 0.22883(12) 0.0840(8) Uani d . 1 1 . .
    H H3' 0.8172 1.1198 0.2059 0.101 Uiso calc R 1 1 . .
    C C4' 0.8235(3) 1.0095(5) 0.27923(15) 0.1019(11) Uani d . 1 1 . .
    H H4' 0.7594 1.0733 0.2897 0.122 Uiso calc R 1 1 . .
    C C5' 0.8812(3) 0.8910(5) 0.31327(12) 0.0971(11) Uani d . 1 1 . .
    H H5' 0.8589 0.8741 0.3476 0.117 Uiso calc R 1 1 . .
    C C6' 0.9719(3) 0.7968(5) 0.29721(11) 0.0973(10) Uani d . 1 1 . .
    H H6' 1.0109 0.7131 0.3203 0.117 Uiso calc R 1 1 . .
    C C7' 1.0078(2) 0.8232(4) 0.24653(10) 0.0762(7) Uani d . 1 1 . .
    H H7' 1.0702 0.7559 0.2363 0.091 Uiso calc R 1 1 . .
    C C8' 1.1303(2) 0.8497(3) 0.13054(8) 0.0552(5) Uani d . 1 1 . .
    C C9' 1.1229(3) 0.7655(3) 0.08041(10) 0.0686(6) Uani d . 1 1 . .
    H H9' 1.0508 0.7771 0.0537 0.082 Uiso calc R 1 1 . .
    C C10' 1.2208(3) 0.6650(3) 0.06949(14) 0.0907(9) Uani d . 1 1 . .
    H H10' 1.2141 0.6115 0.0356 0.109 Uiso calc R 1 1 . .
    C C11' 1.3262(4) 0.6449(4) 0.10820(17) 0.1030(11) Uani d . 1 1 . .
    H H11' 1.3910 0.5763 0.1009 0.124 Uiso calc R 1 1 . .
    C C12' 1.3376(3) 0.7244(4) 0.15767(15) 0.0950(10) Uani d . 1 1 . .
    H H12' 1.4101 0.7105 0.1840 0.114 Uiso calc R 1 1 . .
    C C13' 1.2403(2) 0.8268(3) 0.16862(10) 0.0727(7) Uani d . 1 1 . .
    H H13' 1.2492 0.8813 0.2024 0.087 Uiso calc R 1 1 . .
    C C14' 1.0445(2) 1.2154(3) 0.13265(9) 0.0551(5) Uani d . 1 1 . .
    C C15' 1.0735(3) 1.2322(4) 0.07485(11) 0.1004(10) Uani d . 1 1 . .
    H H15A 1.0925 1.3469 0.0681 0.151 Uiso calc R 1 1 . .
    H H15B 1.0016 1.1971 0.0486 0.151 Uiso calc R 1 1 . .
    H H15C 1.1446 1.1633 0.0714 0.151 Uiso calc R 1 1 . .
    C C16' 1.1613(3) 1.2610(4) 0.17343(14) 0.1250(14) Uani d . 1 1 . .
    H H16A 1.1790 1.3780 0.1702 0.188 Uiso calc R 1 1 . .
    H H16B 1.2314 1.1963 0.1659 0.188 Uiso calc R 1 1 . .
    H H16C 1.1477 1.2377 0.2101 0.188 Uiso calc R 1 1 . .
    C C17' 0.9393(4) 1.3371(4) 0.1387(2) 0.1496(19) Uani d . 1 1 . .
    H H17A 0.9230 1.3325 0.1756 0.224 Uiso calc R 1 1 . .
    H H17B 0.8643 1.3072 0.1134 0.224 Uiso calc R 1 1 . .
    H H17C 0.9643 1.4486 0.1308 0.224 Uiso calc R 1 1 . .
loop_
    _atom_site_aniso_label
    _atom_site_aniso_U_11
    _atom_site_aniso_U_22
    _atom_site_aniso_U_33
    _atom_site_aniso_U_12
    _atom_site_aniso_U_13
    _atom_site_aniso_U_23
    Si 0.0432(3) 0.0493(3) 0.0416(3) -0.0068(2) 0.0000(2) 0.0014(2)
    N1 0.0713(12) 0.0678(12) 0.0512(10) -0.0148(10) -0.0044(9) 0.0040(9)
    N2 0.0613(11) 0.0557(11) 0.0497(10) -0.0158(9) -0.0052(8) -0.0022(8)
    C3 0.0539(12) 0.0536(12) 0.0476(11) -0.0110(9) 0.0012(9) -0.0008(9)
    O3 0.0872(12) 0.0635(10) 0.0720(10) -0.0326(9) -0.0229(9) 0.0162(8)
    C4 0.0433(10) 0.0514(11) 0.0443(10) -0.0101(8) 0.0048(8) -0.0012(8)
    C5 0.0542(12) 0.0579(12) 0.0537(12) -0.0164(10) 0.0032(9) 0.0023(10)
    C6 0.0732(15) 0.0685(15) 0.0541(12) -0.0161(12) -0.0021(11) 0.0137(11)
    C1' 0.0649(14) 0.0621(14) 0.0607(13) -0.0267(11) -0.0119(11) 0.0113(11)
    O1' 0.0576(9) 0.0637(9) 0.0584(8) -0.0250(7) -0.0126(7) 0.0132(7)
    C2' 0.0464(11) 0.0659(13) 0.0495(11) -0.0099(10) 0.0057(9) 0.0012(10)
    C3' 0.0783(17) 0.093(2) 0.0888(19) 0.0090(15) 0.0360(15) 0.0102(15)
    C4' 0.091(2) 0.129(3) 0.098(2) -0.010(2) 0.0526(19) -0.014(2)
    C5' 0.0764(19) 0.160(3) 0.0581(16) -0.042(2) 0.0211(14) -0.0041(19)
    C6' 0.0731(17) 0.153(3) 0.0643(16) -0.0122(19) 0.0081(14) 0.0392(18)
    C7' 0.0620(14) 0.103(2) 0.0648(14) 0.0018(14) 0.0150(12) 0.0238(14)
    C8' 0.0649(13) 0.0515(12) 0.0507(11) 0.0008(10) 0.0140(10) 0.0082(9)
    C9' 0.0959(18) 0.0508(13) 0.0650(14) -0.0103(12) 0.0308(13) 0.0029(11)
    C10' 0.140(3) 0.0508(14) 0.099(2) -0.0047(17) 0.070(2) 0.0005(14)
    C11' 0.126(3) 0.0723(19) 0.130(3) 0.0320(19) 0.077(2) 0.034(2)
    C12' 0.0816(19) 0.105(2) 0.105(2) 0.0336(17) 0.0335(17) 0.0447(19)
    C13' 0.0700(15) 0.0858(18) 0.0648(14) 0.0173(13) 0.0189(12) 0.0162(13)
    C14' 0.0545(12) 0.0520(12) 0.0589(12) -0.0104(10) 0.0100(10) -0.0043(10)
    C15' 0.164(3) 0.0717(18) 0.0710(17) -0.0341(19) 0.0367(19) 0.0069(14)
    C16' 0.146(3) 0.107(3) 0.103(2) -0.080(2) -0.030(2) 0.0063(19)
    C17' 0.137(3) 0.0609(19) 0.278(6) 0.0174(19) 0.109(4) 0.031(3)
_geom_special_details
;
All e.s.d.'s (except the e.s.d. in the dihedral angle between two l.s. planes)
are estimated using the full covariance matrix. The cell e.s.d.'s are taken
into account individually in the estimation of e.s.d.'s in distances, angles
and torsion angles; correlations between e.s.d.'s in cell parameters are only
used when they are defined by crystal symmetry. An approximate (isotropic)
treatment of cell e.s.d.'s is used for estimating e.s.d.'s involving l.s.
planes.
;
loop_
    _geom_bond_atom_site_label_1
    _geom_bond_atom_site_label_2
    _geom_bond_site_symmetry_2
    _geom_bond_distance
    _geom_bond_publ_flag
    Si O1' . 1.6420(15) ?
    Si C2' . 1.874(2) ?
    Si C8' . 1.874(2) ?
    Si C14' . 1.880(2) ?
    N1 C6 . 1.290(3) ?
    N1 N2 . 1.347(3) ?
    N2 C3 . 1.365(3) ?
    N2 H2 . 0.93(3) ?
    C3 O3 . 1.239(2) ?
    C3 C4 . 1.433(3) ?
    C4 C5 . 1.340(3) ?
    C4 C1' . 1.493(3) ?
    C5 C6 . 1.415(3) ?
    C5 H5 . 0.9300 ?
    C6 H6 . 0.9300 ?
    C1' O1' . 1.415(2) ?
    C1' H1'1 . 0.9700 ?
    C1' H1'2 . 0.9700 ?
    C2' C7' . 1.374(3) ?
    C2' C3' . 1.385(3) ?
    C3' C4' . 1.381(4) ?
    C3' H3' . 0.9300 ?
    C4' C5' . 1.344(5) ?
    C4' H4' . 0.9300 ?
    C5' C6' . 1.346(5) ?
    C5' H5' . 0.9300 ?
    C6' C7' . 1.390(4) ?
    C6' H6' . 0.9300 ?
    C7' H7' . 0.9300 ?
    C8' C13' . 1.388(3) ?
    C8' C9' . 1.398(3) ?
    C9' C10' . 1.389(4) ?
    C9' H9' . 0.9300 ?
    C10' C11' . 1.358(5) ?
    C10' H10' . 0.9300 ?
    C11' C12' . 1.363(5) ?
    C11' H11' . 0.9300 ?
    C12' C13' . 1.393(4) ?
    C12' H12' . 0.9300 ?
    C13' H13' . 0.9300 ?
    C14' C16' . 1.510(3) ?
    C14' C15' . 1.520(3) ?
    C14' C17' . 1.520(4) ?
    C15' H15A . 0.9600 ?
    C15' H15B . 0.9600 ?
    C15' H15C . 0.9600 ?
    C16' H16A . 0.9600 ?
    C16' H16B . 0.9600 ?
    C16' H16C . 0.9600 ?
    C17' H17A . 0.9600 ?
    C17' H17B . 0.9600 ?
    C17' H17C . 0.9600 ?
loop_
    _geom_angle_atom_site_label_1
    _geom_angle_atom_site_label_2
    _geom_angle_atom_site_label_3
    _geom_angle_site_symmetry_1
    _geom_angle_site_symmetry_3
    _geom_angle
    _geom_angle_publ_flag
    O1' Si C2' . . 109.06(9) ?
    O1' Si C8' . . 108.41(10) ?
    C2' Si C8' . . 110.90(10) ?
    O1' Si C14' . . 103.51(9) ?
    C2' Si C14' . . 114.95(10) ?
    C8' Si C14' . . 109.59(10) ?
    C6 N1 N2 . . 115.14(18) ?
    N1 N2 C3 . . 127.44(18) ?
    N1 N2 H2 . . 116.9(16) ?
    C3 N2 H2 . . 115.5(16) ?
    O3 C3 N2 . . 120.83(18) ?
    O3 C3 C4 . . 124.04(18) ?
    N2 C3 C4 . . 115.12(18) ?
    C5 C4 C3 . . 118.56(18) ?
    C5 C4 C1' . . 124.70(18) ?
    C3 C4 C1' . . 116.74(17) ?
    C4 C5 C6 . . 119.70(19) ?
    C4 C5 H5 . . 120.1 ?
    C6 C5 H5 . . 120.1 ?
    N1 C6 C5 . . 124.0(2) ?
    N1 C6 H6 . . 118.0 ?
    C5 C6 H6 . . 118.0 ?
    O1' C1' C4 . . 109.16(16) ?
    O1' C1' H1'1 . . 109.8 ?
    C4 C1' H1'1 . . 109.8 ?
    O1' C1' H1'2 . . 109.8 ?
    C4 C1' H1'2 . . 109.8 ?
    H1'1 C1' H1'2 . . 108.3 ?
    C1' O1' Si . . 125.32(13) ?
    C7' C2' C3' . . 115.6(2) ?
    C7' C2' Si . . 123.85(18) ?
    C3' C2' Si . . 120.58(18) ?
    C4' C3' C2' . . 122.3(3) ?
    C4' C3' H3' . . 118.8 ?
    C2' C3' H3' . . 118.8 ?
    C5' C4' C3' . . 120.3(3) ?
    C5' C4' H4' . . 119.8 ?
    C3' C4' H4' . . 119.8 ?
    C4' C5' C6' . . 119.3(3) ?
    C4' C5' H5' . . 120.3 ?
    C6' C5' H5' . . 120.3 ?
    C5' C6' C7' . . 120.8(3) ?
    C5' C6' H6' . . 119.6 ?
    C7' C6' H6' . . 119.6 ?
    C2' C7' C6' . . 121.6(3) ?
    C2' C7' H7' . . 119.2 ?
    C6' C7' H7' . . 119.2 ?
    C13' C8' C9' . . 116.3(2) ?
    C13' C8' Si . . 122.96(17) ?
    C9' C8' Si . . 120.66(18) ?
    C10' C9' C8' . . 121.6(3) ?
    C10' C9' H9' . . 119.2 ?
    C8' C9' H9' . . 119.2 ?
    C11' C10' C9' . . 120.1(3) ?
    C11' C10' H10' . . 120.0 ?
    C9' C10' H10' . . 120.0 ?
    C10' C11' C12' . . 120.4(3) ?
    C10' C11' H11' . . 119.8 ?
    C12' C11' H11' . . 119.8 ?
    C11' C12' C13' . . 119.7(3) ?
    C11' C12' H12' . . 120.1 ?
    C13' C12' H12' . . 120.1 ?
    C8' C13' C12' . . 121.8(3) ?
    C8' C13' H13' . . 119.1 ?
    C12' C13' H13' . . 119.1 ?
    C16' C14' C15' . . 108.6(2) ?
    C16' C14' C17' . . 109.2(3) ?
    C15' C14' C17' . . 108.4(3) ?
    C16' C14' Si . . 110.01(18) ?
    C15' C14' Si . . 108.18(16) ?
    C17' C14' Si . . 112.41(17) ?
    C14' C15' H15A . . 109.5 ?
    C14' C15' H15B . . 109.5 ?
    H15A C15' H15B . . 109.5 ?
    C14' C15' H15C . . 109.5 ?
    H15A C15' H15C . . 109.5 ?
    H15B C15' H15C . . 109.5 ?
    C14' C16' H16A . . 109.5 ?
    C14' C16' H16B . . 109.5 ?
    H16A C16' H16B . . 109.5 ?
    C14' C16' H16C . . 109.5 ?
    H16A C16' H16C . . 109.5 ?
    H16B C16' H16C . . 109.5 ?
    C14' C17' H17A . . 109.5 ?
    C14' C17' H17B . . 109.5 ?
    H17A C17' H17B . . 109.5 ?
    C14' C17' H17C . . 109.5 ?
    H17A C17' H17C . . 109.5 ?
    H17B C17' H17C . . 109.5 ?
loop_
    _geom_torsion_atom_site_label_1
    _geom_torsion_atom_site_label_2
    _geom_torsion_atom_site_label_3
    _geom_torsion_atom_site_label_4
    _geom_torsion_site_symmetry_1
    _geom_torsion_site_symmetry_2
    _geom_torsion_site_symmetry_3
    _geom_torsion_site_symmetry_4
    _geom_torsion
    _geom_torsion_publ_flag
    C6 N1 N2 C3 . . . . -0.3(3) ?
    N1 N2 C3 O3 . . . . -179.2(2) ?
    N1 N2 C3 C4 . . . . 0.9(3) ?
    O3 C3 C4 C5 . . . . 179.5(2) ?
    N2 C3 C4 C5 . . . . -0.7(3) ?
    O3 C3 C4 C1' . . . . -0.8(3) ?
    N2 C3 C4 C1' . . . . 179.02(19) ?
    C3 C4 C5 C6 . . . . 0.0(3) ?
    C1' C4 C5 C6 . . . . -179.7(2) ?
    N2 N1 C6 C5 . . . . -0.5(4) ?
    C4 C5 C6 N1 . . . . 0.7(4) ?
    C5 C4 C1' O1' . . . . -6.1(3) ?
    C3 C4 C1' O1' . . . . 174.22(19) ?
    C4 C1' O1' Si . . . . -174.30(15) ?
    C2' Si O1' C1' . . . . -45.6(2) ?
    C8' Si O1' C1' . . . . 75.2(2) ?
    C14' Si O1' C1' . . . . -168.44(19) ?
    O1' Si C2' C7' . . . . 118.5(2) ?
    C8' Si C2' C7' . . . . -0.8(2) ?
    C14' Si C2' C7' . . . . -125.8(2) ?
    O1' Si C2' C3' . . . . -60.8(2) ?
    C8' Si C2' C3' . . . . 179.9(2) ?
    C14' Si C2' C3' . . . . 54.9(2) ?
    C7' C2' C3' C4' . . . . 1.8(4) ?
    Si C2' C3' C4' . . . . -178.8(2) ?
    C2' C3' C4' C5' . . . . -0.1(5) ?
    C3' C4' C5' C6' . . . . -1.5(5) ?
    C4' C5' C6' C7' . . . . 1.3(5) ?
    C3' C2' C7' C6' . . . . -2.0(4) ?
    Si C2' C7' C6' . . . . 178.6(2) ?
    C5' C6' C7' C2' . . . . 0.5(5) ?
    O1' Si C8' C13' . . . . -170.38(18) ?
    C2' Si C8' C13' . . . . -50.7(2) ?
    C14' Si C8' C13' . . . . 77.3(2) ?
    O1' Si C8' C9' . . . . 12.29(19) ?
    C2' Si C8' C9' . . . . 132.00(17) ?
    C14' Si C8' C9' . . . . -100.04(18) ?
    C13' C8' C9' C10' . . . . -0.1(3) ?
    Si C8' C9' C10' . . . . 177.36(17) ?
    C8' C9' C10' C11' . . . . 0.8(4) ?
    C9' C10' C11' C12' . . . . -0.8(4) ?
    C10' C11' C12' C13' . . . . 0.2(5) ?
    C9' C8' C13' C12' . . . . -0.5(3) ?
    Si C8' C13' C12' . . . . -178.0(2) ?
    C11' C12' C13' C8' . . . . 0.5(4) ?
    O1' Si C14' C16' . . . . -177.2(2) ?
    C2' Si C14' C16' . . . . 64.0(2) ?
    C8' Si C14' C16' . . . . -61.7(2) ?
    O1' Si C14' C15' . . . . -58.7(2) ?
    C2' Si C14' C15' . . . . -177.52(18) ?
    C8' Si C14' C15' . . . . 56.8(2) ?
    O1' Si C14' C17' . . . . 61.0(3) ?
    C2' Si C14' C17' . . . . -57.9(3) ?
    C8' Si C14' C17' . . . . 176.5(3) ?
loop_
    _geom_hbond_atom_site_label_D
    _geom_hbond_atom_site_label_H
    _geom_hbond_atom_site_label_A
    _geom_hbond_site_symmetry_A
    _geom_hbond_distance_DH
    _geom_hbond_distance_HA
    _geom_hbond_distance_DA
    _geom_hbond_angle_DHA
    N2 H2 O3 3_665 0.93(3) 1.84(3) 2.764(2) 176(2)
    C6 H6 Cg2 3_775 0.93 2.76 3.637(3) 138
_iucr_refine_instructions_details
;
TITL ct08932s in P2(1)/n
CELL 0.71073  10.7736   7.9884  24.6810  90.000 100.207  90.000
ZERR    4.00   0.0041   0.0031   0.0095   0.000   0.007   0.000
LATT 1
SYMM 0.5-X, 0.5+Y, 0.5-Z
SFAC C  H  N  O  Si
UNIT 84 96 8 8 4
L.S. 1
BOND $H
FMAP 2
PLAN -20
ACTA
htab N2 O3_$1
eqiv $1 -x+1, -y+1, -z
SIZE 0.23 0.41 0.48
CONF
TEMP 20
WGHT    0.062800    0.712600
FVAR       0.16577
SI    5    0.999744    0.991749    0.143006    11.00000    0.04325    0.04925 =
         0.04160    0.00141    0.00002   -0.00680
N1    3    0.526738    0.831854   -0.060857    11.00000    0.07127    0.06784 =
         0.05124    0.00404   -0.00437   -0.01477
N2    3    0.538456    0.703647   -0.024872    11.00000    0.06133    0.05569 =
         0.04973   -0.00219   -0.00524   -0.01585
H2    2    0.487126    0.611127   -0.034591    11.00000    0.08594
C3    1    0.621947    0.689797    0.023445    11.00000    0.05392    0.05360 =
         0.04756   -0.00084    0.00123   -0.01100
O3    4    0.623518    0.563313    0.052592    11.00000    0.08717    0.06355 =
         0.07202    0.01624   -0.02285   -0.03264
C4    1    0.704458    0.830258    0.036902    11.00000    0.04332    0.05137 =
         0.04431   -0.00124    0.00484   -0.01015
C5    1    0.694444    0.959537    0.001821    11.00000    0.05419    0.05786 =
         0.05370    0.00230    0.00315   -0.01635
AFIX  43
H5    2    0.746892    1.052116    0.009656    11.00000   -1.20000
AFIX   0
C6    1    0.603727    0.954590   -0.047197    11.00000    0.07319    0.06853 =
         0.05408    0.01367   -0.00210   -0.01610
AFIX  43
H6    2    0.599329    1.045408   -0.071037    11.00000   -1.20000
AFIX   0
C1'   1    0.795766    0.821098    0.089914    11.00000    0.06486    0.06208 =
         0.06067    0.01131   -0.01185   -0.02670
AFIX  23
H1'1  2    0.750511    0.820709    0.120569    11.00000   -1.20000
H1'2  2    0.844398    0.718520    0.091264    11.00000   -1.20000
AFIX   0
O1'   4    0.877434    0.961003    0.093973    11.00000    0.05761    0.06367 =
         0.05841    0.01320   -0.01262   -0.02505
C2'   1    0.953470    0.946261    0.211222    11.00000    0.04635    0.06595 =
         0.04951    0.00118    0.00569   -0.00992
C3'   1    0.858664    1.037189    0.228830    11.00000    0.07832    0.09253 =
         0.08880    0.01020    0.03597    0.00904
AFIX  43
H3'   2    0.817246    1.119790    0.205917    11.00000   -1.20000
AFIX   0
C4'   1    0.823454    1.009513    0.279231    11.00000    0.09100    0.12947 =
         0.09844   -0.01405    0.05265   -0.01005
AFIX  43
H4'   2    0.759402    1.073277    0.289663    11.00000   -1.20000
AFIX   0
C5'   1    0.881247    0.890958    0.313270    11.00000    0.07636    0.16024 =
         0.05809   -0.00413    0.02106   -0.04165
AFIX  43
H5'   2    0.858894    0.874094    0.347567    11.00000   -1.20000
AFIX   0
C6'   1    0.971866    0.796811    0.297213    11.00000    0.07312    0.15295 =
         0.06429    0.03916    0.00811   -0.01222
AFIX  43
H6'   2    1.010880    0.713068    0.320337    11.00000   -1.20000
AFIX   0
C7'   1    1.007845    0.823173    0.246531    11.00000    0.06205    0.10319 =
         0.06480    0.02384    0.01504    0.00181
AFIX  43
H7'   2    1.070216    0.755903    0.236262    11.00000   -1.20000
AFIX   0
C8'   1    1.130257    0.849675    0.130545    11.00000    0.06485    0.05145 =
         0.05073    0.00824    0.01399    0.00078
C9'   1    1.122922    0.765542    0.080410    11.00000    0.09595    0.05080 =
         0.06504    0.00293    0.03084   -0.01025
AFIX  43
H9'   2    1.050789    0.777149    0.053725    11.00000   -1.20000
AFIX   0
C10'  1    1.220784    0.665025    0.069492    11.00000    0.13973    0.05084 =
         0.09944    0.00054    0.06993   -0.00469
AFIX  43
H10'  2    1.214093    0.611477    0.035639    11.00000   -1.20000
AFIX   0
C11'  1    1.326205    0.644872    0.108196    11.00000    0.12640    0.07233 =
         0.13023    0.03386    0.07703    0.03200
AFIX  43
H11'  2    1.391044    0.576327    0.100894    11.00000   -1.20000
AFIX   0
C12'  1    1.337594    0.724444    0.157666    11.00000    0.08164    0.10493 =
         0.10452    0.04465    0.03353    0.03363
AFIX  43
H12'  2    1.410057    0.710505    0.184017    11.00000   -1.20000
AFIX   0
C13'  1    1.240254    0.826779    0.168621    11.00000    0.07003    0.08581 =
         0.06476    0.01617    0.01889    0.01727
AFIX  43
H13'  2    1.249246    0.881261    0.202392    11.00000   -1.20000
AFIX   0
C14'  1    1.044483    1.215429    0.132651    11.00000    0.05449    0.05197 =
         0.05893   -0.00427    0.00997   -0.01035
C15'  1    1.073470    1.232242    0.074846    11.00000    0.16418    0.07170 =
         0.07101    0.00693    0.03673   -0.03406
AFIX 137
H15A  2    1.092513    1.346942    0.068087    11.00000   -1.50000
H15B  2    1.001580    1.197098    0.048556    11.00000   -1.50000
H15C  2    1.144630    1.163309    0.071375    11.00000   -1.50000
AFIX   0
C16'  1    1.161293    1.261029    0.173428    11.00000    0.14598    0.10718 =
         0.10304    0.00628   -0.02958   -0.07993
AFIX 137
H16A  2    1.178976    1.378019    0.170171    11.00000   -1.50000
H16B  2    1.231428    1.196333    0.165946    11.00000   -1.50000
H16C  2    1.147732    1.237723    0.210089    11.00000   -1.50000
AFIX   0
C17'  1    0.939316    1.337146    0.138666    11.00000    0.13661    0.06088 =
         0.27783    0.03054    0.10882    0.01743
AFIX 137
H17A  2    0.923005    1.332521    0.175635    11.00000   -1.50000
H17B  2    0.864276    1.307163    0.113381    11.00000   -1.50000
H17C  2    0.964252    1.448622    0.130780    11.00000   -1.50000
HKLF 4
REM  ct08932s in P2(1)/n
REM R1 =  0.0464 for   3076 Fo > 4sig(Fo)  and  0.0918 for all   5045 data
REM    242 parameters refined using      0 restraints
END
WGHT      0.0628      0.7126
REM Highest difference peak  0.295,  deepest hole -0.238,  1-sigma level  0.039
Q1    1   0.9269  0.9865  0.1205  11.00000  0.05    0.30
Q2    1   0.9927  0.9671  0.1870  11.00000  0.05    0.20
Q3    1   1.0645  0.9018  0.1369  11.00000  0.05    0.19
Q4    1   0.9933  1.2575  0.1318  11.00000  0.05    0.18
Q5    1   0.9704  1.3374  0.1558  11.00000  0.05    0.18
Q6    1   1.2090  1.1898  0.2031  11.00000  0.05    0.18
Q7    1   1.0857  1.1300  0.0519  11.00000  0.05    0.18
Q8    1   1.0455  1.1226  0.1471  11.00000  0.05    0.17
Q9    1   0.8443  1.3360  0.1361  11.00000  0.05    0.17
Q10   1   0.4974  0.4948 -0.0724  11.00000  0.05    0.16
Q11   1   1.2113  1.3562  0.1674  11.00000  0.05    0.16
Q12   1   1.1823  1.2434  0.1647  11.00000  0.05    0.15
Q13   1   1.2757  0.9324  0.1824  11.00000  0.05    0.15
Q14   1   0.8991  0.9466  0.1929  11.00000  0.05    0.15
Q15   1   0.7395  0.8252  0.0639  11.00000  0.05    0.15
Q16   1   1.1805  0.8765  0.1454  11.00000  0.05    0.15
Q17   1   0.7920  0.7439  0.1174  11.00000  0.05    0.15
Q18   1   1.3637  0.8333  0.1743  11.00000  0.05    0.15
Q19   1   0.9411  1.2550  0.0537  11.00000  0.05    0.14
Q20   1   0.8342  0.9306  0.1086  11.00000  0.05    0.14
;
data_New_Global_Publ_Block
_journal_date_recd_electronic     2013-11-05
_journal_date_accepted     2013-11-26
_journal_name_full     'Acta Crystallographica, Section E'
_journal_year     2013
_journal_volume     69
_journal_issue     12
_journal_page_first     o1859
_journal_page_last     o1860
_journal_paper_category     QO
_journal_paper_doi     10.1107/S1600536813032212
_journal_coeditor_code     LR2118
_publ_contact_author_name     'Besada Pedro'
_publ_contact_author_address
;
Department of Organic Chemistry, University of Vigo, E-36310 Vigo
Spain
;
_publ_contact_author_email     'pbes@uvigo.es'
_publ_contact_author_fax     '0034986812262'
_publ_contact_author_phone     '0034986813562'
_publ_section_title
;
4-[(<i>tert</i>-Butyldiphenylsilyloxy)methyl]pyridazin-3(2<i>H</i>)-one
;
loop_
    _publ_author_name
    _publ_author_footnote
    _publ_author_address
    'Costas-Lago, Mar\'ia Carmen' .
;
Department of Organic Chemistry, University of Vigo, E-36310 Vigo
Spain
;
    'Costas, Tamara' .
;
Department of Organic Chemistry, University of Vigo, E-36310 Vigo
Spain
;
    'Vila, Noem\'i' .
;
Department of Organic Chemistry, University of Vigo, E-36310 Vigo
Spain
;
    'Besada, Pedro' .
;
Department of Organic Chemistry, University of Vigo, E-36310 Vigo
Spain
;
