# Supplementary material for: 4-[(tert-Butyl­diphenyl­sil­yloxy)meth­yl]pyridazin-3(2H)-one
Source: Acta Crystallogr Sect E Struct Rep Online. 2013 Nov 30;69(Pt 12):o1859–60. doi: 10.1107/S1600536813032212 (PMC4004440; doi:10.1107/S1600536813032212)
Supplement: Supplementary file 2 [file e-69-o1859-Isup2.hkl]

# 
# h,k,l, Fc-squared, Fo-squared, sigma(Fo-squared) and status flag 
# 
data_I
_shelx_title ' ct08932s in P2(1)/n' 
_shelx_refln_list_code          4 
_shelx_F_calc_maximum      195.73 
_exptl_crystal_F_000       776.00 
_reflns_d_resolution_high  0.7568 
 
loop_ 
 _symmetry_equiv_pos_as_xyz 
 'x, y, z' 
 '-x+1/2, y+1/2, -z+1/2' 
 '-x, -y, -z' 
 'x-1/2, -y-1/2, z-1/2' 
 
_cell_length_a    10.7736 
_cell_length_b     7.9884 
_cell_length_c    24.6810 
_cell_angle_alpha  90.000 
_cell_angle_beta  100.207 
_cell_angle_gamma  90.000 
 
_shelx_F_squared_multiplier     1.000 
 
loop_ 
 _refln_index_h 
 _refln_index_k 
 _refln_index_l 
 _refln_F_squared_calc 
 _refln_F_squared_meas 
 _refln_F_squared_sigma 
 _refln_observed_status 
   2   0   0     3945.38     4160.66     42.90 o 
   4   0   0       34.18       37.78      1.86 o 
   6   0   0     1996.74     2028.61     22.10 o 
   8   0   0     1037.55      987.87     17.93 o 
  10   0   0      141.35      129.56     16.30 o 
  12   0   0       33.15       31.86      6.28 o 
   1   1   0    20465.05    19607.81    129.98 o 
   2   1   0       81.67       85.81      1.46 o 
   3   1   0      102.09      119.32      1.97 o 
   4   1   0      238.78      196.37      2.96 o 
   5   1   0       66.81       55.18      3.28 o 
   6   1   0        1.71        6.70      1.16 o 
   7   1   0     2127.97     2056.52     18.87 o 
   8   1   0       41.85       31.11      2.98 o 
   9   1   0      245.38      232.87      6.13 o 
  10   1   0      119.18      133.77      5.59 o 
  11   1   0        0.15       -0.63      3.62 o 
  12   1   0        1.41       -3.29      4.33 o 
  13   1   0       17.75       16.45      5.81 o 
   0   2   0     3356.02     3598.70     33.18 o 
   1   2   0     2290.67     2301.17     18.39 o 
   2   2   0        0.07       -0.20      0.73 o 
   3   2   0        0.03       -0.10      0.90 o 
   4   2   0      177.87      179.19      3.13 o 
   5   2   0      405.61      440.76      5.20 o 
   6   2   0      355.91      333.19      4.66 o 
   7   2   0      361.68      366.79      5.91 o 
   8   2   0      416.89      399.72      7.52 o 
   9   2   0      129.51      135.48      5.28 o 
  10   2   0      176.65      189.80      8.45 o 
  11   2   0       28.66       17.20      5.62 o 
  12   2   0       60.70       65.72      6.77 o 
  13   2   0        1.54       -1.93      5.70 o 
   1   3   0      140.96      172.69      2.59 o 
   2   3   0      482.25      511.70      5.93 o 
   3   3   0      708.52      653.81      7.15 o 
   4   3   0      292.52      324.58      4.64 o 
   5   3   0      537.01      535.13      6.18 o 
   6   3   0        8.83       11.39      2.00 o 
   7   3   0      390.55      361.78      6.06 o 
   8   3   0       15.55       10.62      2.67 o 
   9   3   0       76.06       84.66      6.32 o 
  10   3   0       16.51        8.56      4.24 o 
  11   3   0       31.23       25.50      7.04 o 
  12   3   0        1.59       -4.80      5.78 o 
  13   3   0       38.37       51.44      7.56 o 
   0   4   0     2475.64     2560.62     26.45 o 
   1   4   0      159.95      155.64      2.86 o 
   2   4   0     1432.36     1412.21     12.93 o 
   3   4   0      281.90      333.60      5.20 o 
   4   4   0        9.61        2.02      1.86 o 
   5   4   0       40.72       45.76      2.64 o 
   6   4   0      708.34      715.22      9.00 o 
   7   4   0      204.72      191.44      5.83 o 
   8   4   0       83.78       91.74      5.21 o 
   9   4   0       29.18       24.31      4.62 o 
  10   4   0       15.43       25.75      4.78 o 
  11   4   0        0.17        0.52      4.45 o 
  12   4   0       28.02       24.81      6.14 o 
   1   5   0     1619.74     1622.71     14.95 o 
   2   5   0       39.58       41.17      2.53 o 
   3   5   0      366.26      321.65      5.59 o 
   4   5   0      141.19      132.05      3.80 o 
   5   5   0      442.56      433.95      6.98 o 
   6   5   0       63.24       68.27      3.89 o 
   7   5   0      264.30      236.89      8.37 o 
   8   5   0       32.62       21.72      3.77 o 
   9   5   0       37.45       36.37      5.22 o 
  10   5   0        2.39        0.50      4.27 o 
  11   5   0        8.28       -0.80      5.04 o 
  12   5   0        4.55        2.32      5.77 o 
   0   6   0     1371.60     1392.75     22.32 o 
   1   6   0       14.42       10.72      2.24 o 
   2   6   0       33.30       30.81      2.58 o 
   3   6   0        2.90        4.85      1.97 o 
   4   6   0      642.57      607.68      9.63 o 
   5   6   0       19.09        9.50      2.55 o 
   6   6   0      186.04      169.28      5.74 o 
   7   6   0        5.31        0.97      4.02 o 
   8   6   0       42.30       47.10      4.64 o 
   9   6   0       32.16       28.30      5.53 o 
  10   6   0       41.83       55.69      7.56 o 
  11   6   0        0.00       -0.62      5.73 o 
   1   7   0       16.31       11.47      2.72 o 
   2   7   0      132.26      157.61      5.50 o 
   3   7   0       15.11       23.29      3.38 o 
   4   7   0        3.68       -0.10      2.59 o 
   5   7   0       90.49       96.02      5.01 o 
   6   7   0       36.31       34.48      4.41 o 
   7   7   0      102.76      108.67      6.59 o 
   8   7   0        4.68       -1.80      3.98 o 
   9   7   0       32.93       26.80      6.09 o 
  10   7   0        3.59        2.66      7.35 o 
   0   8   0       32.08       23.61      4.99 o 
   1   8   0       50.88       46.83      4.51 o 
   2   8   0       51.70       62.85      4.80 o 
   3   8   0        0.23       -2.94      2.94 o 
   4   8   0       39.88       44.64      4.46 o 
   5   8   0        1.00        2.63      3.48 o 
   6   8   0       94.15       93.22      9.19 o 
   7   8   0        0.63       -3.93      3.93 o 
   8   8   0       14.45       10.24      4.71 o 
   9   8   0        8.04        1.33      9.81 o 
   1   9   0       91.96      101.46      6.74 o 
   2   9   0        0.14        3.49      3.64 o 
   3   9   0       52.79       66.23      5.43 o 
   4   9   0        3.07        2.38      3.92 o 
   5   9   0       71.86       84.26      6.08 o 
   6   9   0        0.88       -4.62      5.43 o 
   7   9   0        0.01       -1.52      5.02 o 
   0  10   0        4.46        4.74      6.80 o 
   1  10   0        1.06       -5.65      6.88 o 
   2  10   0       32.14       26.00      9.82 o 
   3  10   0        3.49        0.93      4.31 o 
   4  10   0       27.77       27.19      6.28 o 
 -13   0   1       93.99       92.47     11.31 o 
 -11   0   1        5.16        5.46      4.67 o 
  -9   0   1       78.51       84.07      6.86 o 
  -7   0   1       49.66       32.08      3.78 o 
  -5   0   1      130.73      118.99      2.93 o 
  -3   0   1        1.19       -0.44      0.76 o 
  -1   0   1      271.79      308.43      5.15 o 
   1   0   1        6.73       -0.25      0.43 o 
   3   0   1     2800.07     2914.54     27.57 o 
   5   0   1       36.94       52.84      2.53 o 
   7   0   1       97.33       98.99      6.83 o 
   9   0   1       31.94       24.26      4.43 o 
  11   0   1       41.04       46.15      5.79 o 
  13   0   1       17.23       18.59      8.48 o 
 -13   1   1        6.61        2.04      5.39 o 
 -12   1   1        3.92        1.53      4.18 o 
 -11   1   1       63.07       74.35      4.86 o 
 -10   1   1       70.83       77.74      7.70 o 
  -9   1   1      137.68      136.16      5.28 o 
  -8   1   1       30.91       30.42      2.84 o 
  -7   1   1      369.07      401.30      6.98 o 
  -6   1   1      486.86      449.32      5.19 o 
  -5   1   1      895.89      900.92      7.94 o 
  -4   1   1      930.38      945.12      7.82 o 
  -3   1   1     5290.79     5236.82     33.50 o 
  -2   1   1     2241.36     2412.14     16.02 o 
  -1   1   1     1406.16     1385.84     10.99 o 
   0   1   1     4571.29     4659.59     41.37 o 
   1   1   1        2.07        3.84      1.40 o 
   2   1   1     6250.28     6357.24     44.97 o 
   3   1   1      134.09      148.57      2.26 o 
   4   1   1      558.74      582.09      5.46 o 
   5   1   1       89.50      115.14      2.42 o 
   6   1   1       12.39        6.13      1.26 o 
   7   1   1       42.79       35.09      2.11 o 
   8   1   1      198.70      164.06      4.73 o 
   9   1   1      161.45      175.41      4.99 o 
  10   1   1      296.01      291.47     11.06 o 
  11   1   1       76.98       88.17      6.19 o 
  12   1   1        4.48       -1.74      4.11 o 
  13   1   1        3.91        6.18      7.20 o 
 -13   2   1       18.60       23.31      7.62 o 
 -12   2   1       15.02       10.19      4.93 o 
 -11   2   1       17.78       17.14      4.78 o 
 -10   2   1        4.58        1.86      3.06 o 
  -9   2   1        5.62        0.97      2.48 o 
  -8   2   1       40.53       42.11      4.13 o 
  -7   2   1      207.68      176.88      4.37 o 
  -6   2   1      102.25      102.60      3.39 o 
  -5   2   1     1375.22     1332.95     11.10 o 
  -4   2   1      946.70     1070.09      9.02 o 
  -3   2   1      579.73      605.51      5.64 o 
  -2   2   1      854.36      956.08      8.92 o 
  -1   2   1     6456.90     6782.59     45.66 o 
   0   2   1     3087.01     3367.47     22.04 o 
   1   2   1     7582.76     7778.13     51.94 o 
   2   2   1      430.83      436.92      4.89 o 
   3   2   1     6910.57     7288.34     46.47 o 
   4   2   1       68.48      119.67      2.95 o 
   5   2   1       58.15       61.54      2.11 o 
   6   2   1        2.16        0.36      1.27 o 
   7   2   1      754.72      773.22      9.32 o 
   8   2   1      125.96      126.85      5.99 o 
   9   2   1      336.95      351.34      8.59 o 
  10   2   1        0.00       -2.99      3.52 o 
  11   2   1        0.08        2.26      4.33 o 
  12   2   1        0.33       -0.72      4.57 o 
  13   2   1        2.39       -0.98      5.68 o 
 -13   3   1        1.99       -5.41      5.41 o 
 -12   3   1       43.74       48.03      8.77 o 
 -11   3   1        0.00        0.91      4.27 o 
 -10   3   1       22.40       26.91      6.09 o 
  -9   3   1       18.30       11.58      3.74 o 
  -8   3   1       16.03       17.34      3.04 o 
  -7   3   1      134.66      131.65      5.39 o 
  -6   3   1      160.56      136.13      3.41 o 
  -5   3   1      577.03      612.59      6.65 o 
  -4   3   1        6.17       13.22      1.39 o 
  -3   3   1       38.29       46.50      2.64 o 
  -2   3   1      408.42      477.25      5.66 o 
  -1   3   1     1012.53     1125.40      9.08 o 
   0   3   1     1814.52     1892.60     14.93 o 
   1   3   1       67.80       66.47      1.74 o 
   2   3   1     4998.53     5377.96     35.26 o 
   3   3   1       89.97       89.63      2.06 o 
   4   3   1       58.27       79.17      2.19 o 
   5   3   1      199.98      208.06      3.60 o 
   6   3   1       61.66       76.03      2.82 o 
   7   3   1      241.66      220.60      5.36 o 
   8   3   1      264.28      258.97      8.09 o 
   9   3   1        0.40       -3.18      3.18 o 
  10   3   1       28.40       34.96      5.05 o 
  11   3   1       11.96       12.06      4.67 o 
  12   3   1        6.94       -0.07      5.55 o 
  13   3   1        0.30       -7.12      9.98 o 
 -13   4   1        3.13       14.56     10.92 o 
 -12   4   1        2.86       -4.35      5.18 o 
 -11   4   1       15.82       12.70      5.10 o 
 -10   4   1        0.00       -5.78      6.79 o 
  -9   4   1       16.60       17.71      4.14 o 
  -8   4   1        7.81        4.05      3.62 o 
  -7   4   1      145.60      148.58      4.94 o 
  -6   4   1      115.52      104.64      4.00 o 
  -5   4   1      192.12      196.05      4.17 o 
  -4   4   1        8.47        6.61      1.59 o 
  -3   4   1      610.68      596.38      7.39 o 
  -2   4   1      182.26      158.44      3.40 o 
  -1   4   1      731.23      672.68      6.75 o 
   0   4   1      109.05      105.64      2.42 o 
   1   4   1     1146.54     1185.27     10.16 o 
   2   4   1       57.15       66.47      2.68 o 
   3   4   1        9.84        6.12      1.47 o 
   4   4   1       28.76       35.81      2.27 o 
   5   4   1       24.13       30.84      2.30 o 
   6   4   1      228.57      208.86      5.06 o 
   7   4   1      145.90      149.64      6.45 o 
   8   4   1       36.32       37.74      3.85 o 
   9   4   1       90.05       90.21      8.67 o 
  10   4   1       15.42       11.86      4.44 o 
  11   4   1        9.28        0.00      4.86 o 
  12   4   1        0.11       -5.14      5.14 o 
 -12   5   1        3.03       -5.81      5.81 o 
 -11   5   1        2.17       -0.52      5.02 o 
 -10   5   1       62.71       71.47      7.45 o 
  -9   5   1        0.40       -3.15      3.72 o 
  -8   5   1        3.96        5.30      3.25 o 
  -7   5   1       49.56       32.14      3.80 o 
  -6   5   1       79.61       82.01      4.13 o 
  -5   5   1       36.67       41.59      2.85 o 
  -4   5   1      339.15      284.56      5.40 o 
  -3   5   1      546.80      539.42      7.50 o 
  -2   5   1      101.49       99.20      4.72 o 
  -1   5   1      554.23      563.63      7.36 o 
   0   5   1      712.11      650.80      7.19 o 
   1   5   1      412.03      392.51      5.93 o 
   2   5   1       18.56       11.53      1.86 o 
   3   5   1        5.80        7.28      1.73 o 
   4   5   1       22.61       25.03      2.33 o 
   5   5   1        8.19        8.79      2.46 o 
   6   5   1       28.35       30.71      3.03 o 
   7   5   1        6.98       -0.44      2.86 o 
   8   5   1       36.95       31.89      4.03 o 
   9   5   1        0.04       -0.30      4.09 o 
  10   5   1       47.41       51.68      6.35 o 
  11   5   1        0.63       -0.20      5.31 o 
  12   5   1        3.59        0.34      6.34 o 
 -11   6   1        4.53       -5.52      5.52 o 
 -10   6   1       22.51       21.39      6.09 o 
  -9   6   1       95.76       84.41      7.46 o 
  -8   6   1       30.72       41.43      4.42 o 
  -7   6   1        2.53       -2.91      2.91 o 
  -6   6   1        0.45       -1.79      2.41 o 
  -5   6   1       53.25       41.03      3.43 o 
  -4   6   1      171.46      178.32      4.73 o 
  -3   6   1        9.84        0.81      1.93 o 
  -2   6   1      310.18      336.83      6.82 o 
  -1   6   1        6.16        3.34      2.04 o 
   0   6   1        9.20       19.50      2.57 o 
   1   6   1       38.25       35.15      2.87 o 
   2   6   1       35.37       23.94      3.13 o 
   3   6   1       49.14       61.87      4.71 o 
   4   6   1        4.18        2.86      2.23 o 
   5   6   1        1.85        0.35      2.79 o 
   6   6   1       43.98       41.71      3.54 o 
   7   6   1      100.30      127.93      6.51 o 
   8   6   1        2.79       -1.34      3.41 o 
   9   6   1       26.84       23.03      4.80 o 
  10   6   1        0.73       -0.47      5.05 o 
  11   6   1        1.84        0.59      5.59 o 
 -10   7   1        7.83        7.31      5.90 o 
  -9   7   1        1.24       -3.42      5.20 o 
  -8   7   1       61.66       60.77      4.96 o 
  -7   7   1        1.04       -1.04      3.43 o 
  -6   7   1       22.60       18.21      3.97 o 
  -5   7   1        1.64       -0.85      2.64 o 
  -4   7   1       24.77       17.39      3.17 o 
  -3   7   1      104.65      118.12      5.74 o 
  -2   7   1      142.38      143.08      5.41 o 
  -1   7   1      420.58      397.39      7.84 o 
   0   7   1       75.18       84.73      4.42 o 
   1   7   1       15.23        8.70      2.54 o 
   2   7   1       37.72       39.79      3.98 o 
   3   7   1        0.23        3.82      2.77 o 
   4   7   1       14.62       15.39      2.93 o 
   5   7   1      127.81      144.94      6.27 o 
   6   7   1      148.02      171.70      9.50 o 
   7   7   1        1.65       -3.44      3.44 o 
   8   7   1       52.72       56.24      5.74 o 
   9   7   1        5.39        6.95      5.58 o 
  10   7   1        1.79        2.07      5.68 o 
  -9   8   1       10.55        7.94      7.46 o 
  -8   8   1        0.04       -1.84      3.93 o 
  -7   8   1       35.16       48.87      5.36 o 
  -6   8   1       27.00       25.26      4.88 o 
  -5   8   1        0.04       -2.18      3.38 o 
  -4   8   1        1.12       -1.09      3.08 o 
  -3   8   1       29.04       32.54      3.93 o 
  -2   8   1        2.39        0.72      3.10 o 
  -1   8   1      241.03      235.73      6.53 o 
   0   8   1       58.86       67.63      4.49 o 
   1   8   1       78.78       87.06      6.25 o 
   2   8   1       67.92       78.23      5.23 o 
   3   8   1        0.03       -1.00      3.02 o 
   4   8   1       33.03       24.75      3.90 o 
   5   8   1       12.20        9.16      3.72 o 
   6   8   1       22.69       20.76      7.14 o 
   7   8   1       23.98       15.35      7.45 o 
   8   8   1        2.71       -6.71      6.71 o 
   9   8   1       14.14       13.63     12.74 o 
  -7   9   1        4.53       -3.57      5.25 o 
  -6   9   1        9.92       15.28      5.32 o 
  -5   9   1        7.20       10.97      4.10 o 
  -4   9   1        2.45        1.89      3.80 o 
  -3   9   1        2.11       -1.60      3.59 o 
  -2   9   1       46.91       58.92      5.20 o 
  -1   9   1        0.00       -0.72      3.70 o 
   0   9   1        4.10       -2.20      3.80 o 
   1   9   1       31.20       33.97      4.43 o 
   2   9   1        7.62        5.54      3.80 o 
   3   9   1       22.61       23.13      4.26 o 
   4   9   1        1.35       -0.71      3.93 o 
   5   9   1        0.28       -4.18      4.18 o 
   6   9   1        0.33       10.40      7.41 o 
   7   9   1        2.36       -3.06      5.58 o 
  -4  10   1        0.12        3.46      4.45 o 
  -3  10   1        3.82        5.75      4.75 o 
  -2  10   1        0.47        0.99      7.62 o 
  -1  10   1        0.09        1.07      4.71 o 
   0  10   1        0.09        2.35      4.63 o 
   1  10   1        2.49       -2.38      6.39 o 
   2  10   1       13.57       16.07      5.73 o 
   3  10   1        0.01        5.77      4.81 o 
   4  10   1        1.44        0.67      6.45 o 
 -12   0   2      109.06      108.69     19.27 o 
 -10   0   2      177.01      152.33      7.70 o 
  -8   0   2       94.44      110.29      8.57 o 
  -6   0   2      964.00      965.07     12.82 o 
  -4   0   2     1064.59     1284.36     15.42 o 
  -2   0   2      118.86      124.34      2.93 o 
   0   0   2     1914.74     1865.39     34.94 o 
   2   0   2     1867.77     2022.83     19.43 o 
   4   0   2      589.94      662.31      8.86 o 
   6   0   2      112.86      111.61      3.80 o 
   8   0   2        0.87       -0.93      2.91 o 
  10   0   2       13.11       12.60      4.38 o 
  12   0   2       51.86       64.53     10.55 o 
 -14   1   2       16.01        8.39      9.10 o 
 -13   1   2        2.65        3.28      4.83 o 
 -12   1   2        4.89       -2.26      3.99 o 
 -11   1   2       21.18       19.69      3.90 o 
 -10   1   2       12.36       11.98      3.14 o 
  -9   1   2        6.18        4.36      2.42 o 
  -8   1   2       16.52       18.44      2.58 o 
  -7   1   2       20.38       20.85      2.37 o 
  -6   1   2       32.74       36.62      2.75 o 
  -5   1   2      913.33      919.95      8.40 o 
  -4   1   2      766.64      799.54      7.20 o 
  -3   1   2     1499.77     1422.96     10.39 o 
  -2   1   2    32951.99    32016.13    266.87 o 
  -1   1   2     3572.43     3530.90     26.23 o 
   0   1   2      547.38      538.02      4.22 o 
   1   1   2     3714.74     3639.23     28.18 o 
   2   1   2     1544.70     1499.02     11.47 o 
   3   1   2      378.80      394.12      4.19 o 
   4   1   2      182.08      200.68      3.09 o 
   5   1   2     1370.09     1448.55     11.88 o 
   6   1   2       67.79       69.81      3.32 o 
   7   1   2       66.87       69.78      2.51 o 
   8   1   2      231.60      242.30      5.81 o 
   9   1   2       12.94       13.29      3.53 o 
  10   1   2      150.08      151.27     11.09 o 
  11   1   2       12.54       16.48      4.16 o 
  12   1   2        5.95        5.04      4.45 o 
  13   1   2        1.95        2.94      7.88 o 
 -13   2   2        0.25       -4.81      4.81 o 
 -12   2   2        9.80        5.04      4.99 o 
 -11   2   2        4.62        2.15      4.36 o 
 -10   2   2       20.65       17.02      3.65 o 
  -9   2   2        1.04        0.68      2.42 o 
  -8   2   2       30.16       29.82      2.90 o 
  -7   2   2      128.92      125.73      3.60 o 
  -6   2   2        1.39        0.58      1.15 o 
  -5   2   2       13.00       13.08      1.27 o 
  -4   2   2      968.17     1047.70      8.84 o 
  -3   2   2     4496.95     4521.12     29.68 o 
  -2   2   2     3314.15     3450.41     24.59 o 
  -1   2   2     8443.69     9211.25     57.21 o 
   0   2   2      743.97      741.00      6.09 o 
   1   2   2      430.52      487.19      4.52 o 
   2   2   2      548.77      609.91      5.11 o 
   3   2   2      606.32      566.45      5.56 o 
   4   2   2       69.33       62.83      1.90 o 
   5   2   2       62.16       67.11      3.58 o 
   6   2   2      114.89      106.24      2.82 o 
   7   2   2       25.50       32.56      2.17 o 
   8   2   2        0.09       -2.34      2.34 o 
   9   2   2      132.77      118.69      6.57 o 
  10   2   2       78.92       82.38      6.33 o 
  11   2   2        7.31        4.89      4.10 o 
  12   2   2        3.95       -2.51      4.66 o 
  13   2   2        0.50        2.30      5.77 o 
 -13   3   2        1.53        0.54      5.69 o 
 -12   3   2        4.26       -4.88      4.97 o 
 -11   3   2        2.39       -5.25      5.25 o 
 -10   3   2        1.07       -3.47      3.47 o 
  -9   3   2       68.08       68.87      5.07 o 
  -8   3   2       47.37       44.51      4.29 o 
  -7   3   2       32.29       32.30      2.45 o 
  -6   3   2        4.93        3.72      1.36 o 
  -5   3   2        2.76       -0.50      1.08 o 
  -4   3   2       34.42       36.20      1.70 o 
  -3   3   2      965.30     1173.16     10.78 o 
  -2   3   2      575.39      625.98      6.73 o 
  -1   3   2      255.06      286.02      3.52 o 
   0   3   2     1373.96     1564.91     11.86 o 
   1   3   2      271.71      274.07      3.49 o 
   2   3   2      500.08      549.70      5.57 o 
   3   3   2     2694.91     2781.32     19.87 o 
   4   3   2      102.06       70.07      2.11 o 
   5   3   2      323.22      354.18      4.92 o 
   6   3   2        0.72       -0.15      1.51 o 
   7   3   2       59.01       54.66      3.53 o 
   8   3   2       34.33       36.24      4.53 o 
   9   3   2      241.61      219.58      8.06 o 
  10   3   2        6.18        1.12      3.97 o 
  11   3   2        0.10       -4.28      4.28 o 
  12   3   2        1.79        1.32      4.98 o 
  13   3   2        0.20        3.61      5.79 o 
 -13   4   2        0.21       -6.55     10.55 o 
 -12   4   2        1.72       -0.61      5.25 o 
 -11   4   2        1.71       -5.88      5.88 o 
 -10   4   2        9.67        8.43      4.15 o 
  -9   4   2        9.10        8.39      3.78 o 
  -8   4   2       11.63       20.14      4.17 o 
  -7   4   2        3.54        3.23      2.13 o 
  -6   4   2        9.58        1.35      1.68 o 
  -5   4   2      132.27      152.62      3.81 o 
  -4   4   2       25.94       21.89      1.93 o 
  -3   4   2      737.05      810.91      8.95 o 
  -2   4   2        4.56        3.21      1.22 o 
  -1   4   2      113.91      134.66      2.68 o 
   0   4   2       44.73       47.61      2.32 o 
   1   4   2      164.63      183.77      3.51 o 
   2   4   2       18.59       29.51      1.98 o 
   3   4   2        6.91        7.10      1.54 o 
   4   4   2      187.74      204.35      4.20 o 
   5   4   2        7.46        6.37      1.83 o 
   6   4   2      507.70      448.52      7.68 o 
   7   4   2        1.74        0.66      2.48 o 
   8   4   2        0.83        1.30      2.59 o 
   9   4   2       11.14        6.49      3.76 o 
  10   4   2        0.79       -2.89      3.93 o 
  11   4   2        0.96       -1.00      4.74 o 
  12   4   2        2.82       -1.49      5.27 o 
 -12   5   2        0.27       -5.14      5.54 o 
 -11   5   2       31.41       31.75      6.03 o 
 -10   5   2        2.70       -3.19      4.65 o 
  -9   5   2        1.98        1.51      4.09 o 
  -8   5   2       16.47       12.54      3.38 o 
  -7   5   2        1.68       -0.36      2.84 o 
  -6   5   2        8.75        7.88      2.03 o 
  -5   5   2        9.38       12.60      2.15 o 
  -4   5   2       42.38       34.66      2.50 o 
  -3   5   2       13.88       15.61      2.06 o 
  -2   5   2      293.54      257.54      4.83 o 
  -1   5   2       61.36       43.81      3.17 o 
   0   5   2        3.54        1.72      1.32 o 
   1   5   2        0.44       -1.41      1.41 o 
   2   5   2     1055.31     1122.25     11.67 o 
   3   5   2      101.91       95.94      3.58 o 
   4   5   2       34.54       27.42      2.63 o 
   5   5   2      581.26      531.39      8.69 o 
   6   5   2        8.63        6.46      2.38 o 
   7   5   2        0.00       -2.00      2.70 o 
   8   5   2       55.67       56.86      4.90 o 
   9   5   2        6.13        1.55      6.99 o 
  10   5   2        1.44       -0.02      4.50 o 
  11   5   2       10.88       10.55      5.40 o 
  12   5   2        0.63        5.90      8.48 o 
 -11   6   2        8.51        9.02      5.99 o 
 -10   6   2        4.28       -1.73      5.25 o 
  -9   6   2        1.20       -2.21      4.33 o 
  -8   6   2       85.33       93.91      5.73 o 
  -7   6   2       11.26        4.76      3.43 o 
  -6   6   2        4.15        1.64      2.75 o 
  -5   6   2       63.22       58.80      3.46 o 
  -4   6   2       24.86       28.81      3.38 o 
  -3   6   2      115.19      109.20      4.15 o 
  -2   6   2      298.00      311.44      5.86 o 
  -1   6   2      121.03      136.08      4.23 o 
   0   6   2        4.60        3.26      1.99 o 
   1   6   2       36.82       46.98      3.86 o 
   2   6   2        0.22       -1.71      1.71 o 
   3   6   2        2.57        0.39      2.00 o 
   4   6   2       23.32       24.29      2.72 o 
   5   6   2        6.43        2.52      2.47 o 
   6   6   2       14.62       10.33      2.77 o 
   7   6   2       88.40       88.31      5.56 o 
   8   6   2        8.01        6.59      4.26 o 
   9   6   2      100.19      114.82      8.93 o 
  10   6   2        2.54       -4.82      4.88 o 
  11   6   2        1.03       -5.15      5.15 o 
 -10   7   2        4.32       10.81      5.74 o 
  -9   7   2        5.76       -4.90      5.46 o 
  -8   7   2       22.08       21.27      4.47 o 
  -7   7   2       10.48        2.23      3.57 o 
  -6   7   2        2.53       -3.19      3.19 o 
  -5   7   2        1.10       -2.76      2.76 o 
  -4   7   2        6.28        0.71      2.54 o 
  -3   7   2        0.00       -2.74      2.74 o 
  -2   7   2      116.80      130.47      5.35 o 
  -1   7   2      192.80      197.11      5.57 o 
   0   7   2      193.49      191.66      5.35 o 
   1   7   2       34.34       27.99      3.01 o 
   2   7   2        0.48       -2.96      2.96 o 
   3   7   2        0.00       -2.54      2.54 o 
   4   7   2       28.20       19.46      3.11 o 
   5   7   2        3.75        2.00      2.76 o 
   6   7   2      103.78       97.43      8.22 o 
   7   7   2       13.01        5.18      3.83 o 
   8   7   2        6.50        7.61      4.14 o 
   9   7   2        8.92        7.10      5.42 o 
  10   7   2        6.41       12.24      6.17 o 
  -9   8   2        1.02       -4.74      6.73 o 
  -8   8   2        1.96        9.17      4.76 o 
  -7   8   2       19.04       20.62      4.46 o 
  -6   8   2        0.45        2.02      4.19 o 
  -5   8   2        6.45        1.59      3.40 o 
  -4   8   2       17.08       11.79      3.37 o 
  -3   8   2       26.09       31.92      4.05 o 
  -2   8   2       21.09       10.96      3.21 o 
  -1   8   2      427.50      431.03      8.80 o 
   0   8   2      106.99      113.84      6.07 o 
   1   8   2       13.31        7.08      3.09 o 
   2   8   2        3.21       -1.35      3.02 o 
   3   8   2       25.38       29.48      3.96 o 
   4   8   2        0.08       -3.16      3.16 o 
   5   8   2        0.80       -3.23      3.23 o 
   6   8   2        1.63       -2.20      4.20 o 
   7   8   2        3.06        0.52      8.46 o 
   8   8   2        3.01       -0.72      4.98 o 
  -7   9   2        8.20        4.33      5.56 o 
  -6   9   2        3.44       10.78      7.83 o 
  -5   9   2       14.82       20.25      7.62 o 
  -4   9   2        8.69        5.49      4.84 o 
  -3   9   2        2.47       -3.81      3.81 o 
  -2   9   2       23.09       21.62      7.87 o 
  -1   9   2       20.91       17.29      4.30 o 
   0   9   2       28.18       25.05      4.54 o 
   1   9   2        0.40       -3.45      3.45 o 
   2   9   2        0.71       -2.31      3.66 o 
   3   9   2        0.79        0.32      3.69 o 
   4   9   2       11.00        6.90      4.08 o 
   5   9   2        0.01       -1.27      4.18 o 
   6   9   2        9.70        9.78      5.87 o 
   7   9   2        6.53        1.12      5.87 o 
  -4  10   2        2.72       11.58      5.58 o 
  -3  10   2        3.90        2.05      5.33 o 
  -2  10   2        1.75        2.43      5.15 o 
  -1  10   2        0.03       -0.98      5.98 o 
   0  10   2        3.06       -4.99      4.99 o 
   1  10   2        0.58        7.43      5.24 o 
   2  10   2        2.85        1.96      4.71 o 
   3  10   2        8.29        6.49      5.23 o 
   4  10   2        5.51       15.34      7.12 o 
 -13   0   3        2.46       -3.56      5.56 o 
 -11   0   3       18.85       25.53      5.03 o 
  -9   0   3       70.40       54.78      5.23 o 
  -7   0   3      108.56      113.29      5.16 o 
  -5   0   3       86.43       99.09      4.06 o 
  -3   0   3      540.36      508.31      9.78 o 
  -1   0   3     9763.44     9747.54    242.34 o 
   1   0   3    38312.04    35151.86    367.45 o 
   3   0   3     4182.00     4277.10     39.70 o 
   5   0   3     2503.60     2650.79     27.29 o 
   7   0   3     1006.30     1007.38     14.15 o 
   9   0   3      612.48      578.79     13.85 o 
  11   0   3        4.89       -1.32      5.79 o 
  13   0   3        3.46        8.03      8.48 o 
 -14   1   3       23.39       15.68      8.73 o 
 -13   1   3        0.07       -4.69      5.24 o 
 -12   1   3       58.51       65.65      5.20 o 
 -11   1   3       10.30       11.61      3.32 o 
 -10   1   3       74.96       77.81      4.62 o 
  -9   1   3      109.65      142.25      5.25 o 
  -8   1   3      253.63      267.27      5.95 o 
  -7   1   3        0.16       -1.69      1.69 o 
  -6   1   3       11.06       18.93      1.63 o 
  -5   1   3        2.28       -0.80      0.93 o 
  -4   1   3     1815.84     1722.36     13.88 o 
  -3   1   3       47.65       48.52      1.52 o 
  -2   1   3     2800.75     2860.44     18.82 o 
  -1   1   3     2242.10     2298.75     15.15 o 
   0   1   3      601.65      696.74      5.79 o 
   1   1   3     9703.85     9794.25     60.39 o 
   2   1   3     2169.84     2110.20     14.61 o 
   3   1   3     3260.19     3379.78     22.77 o 
   4   1   3      308.43      345.29      4.25 o 
   5   1   3        0.04       -0.18      1.07 o 
   6   1   3     1130.58     1115.04     10.33 o 
   7   1   3       14.04       21.68      1.96 o 
   8   1   3     1090.31     1072.00     13.51 o 
   9   1   3       15.95       22.52      3.30 o 
  10   1   3       17.17       19.45      3.95 o 
  11   1   3       44.19       41.91      5.23 o 
  12   1   3        6.86        9.90      5.52 o 
  13   1   3        0.21       -6.08      7.33 o 
 -13   2   3       30.70       26.46      7.04 o 
 -12   2   3        5.51        3.70      4.61 o 
 -11   2   3      187.87      182.00     13.75 o 
 -10   2   3       57.51       50.77      4.61 o 
  -9   2   3      479.35      490.09      8.97 o 
  -8   2   3        0.14       -1.96      1.96 o 
  -7   2   3      298.52      304.30      5.22 o 
  -6   2   3      898.75      910.65      8.55 o 
  -5   2   3      576.70      507.40      5.96 o 
  -4   2   3      441.50      487.58      5.12 o 
  -3   2   3     2928.26     2973.76     20.30 o 
  -2   2   3       67.84       63.47      1.50 o 
  -1   2   3     1326.30     1407.69      9.58 o 
   0   2   3     1436.17     1384.57     10.13 o 
   1   2   3      800.64      709.75      7.43 o 
   2   2   3     3542.31     3520.97     22.06 o 
   3   2   3      138.06      143.75      2.53 o 
   4   2   3       33.25       35.26      1.72 o 
   5   2   3      219.85      185.66      3.37 o 
   6   2   3      315.76      338.19      4.94 o 
   7   2   3      569.47      543.70      6.91 o 
   8   2   3       62.74       66.93      6.30 o 
   9   2   3        2.81       -2.75      3.12 o 
  10   2   3        6.13        6.54      3.98 o 
  11   2   3       92.64       91.51     12.81 o 
  12   2   3        0.55        4.55      5.06 o 
  13   2   3       27.33       41.16     12.45 o 
 -13   3   3        0.66       -2.63      5.74 o 
 -12   3   3       31.30       21.52      5.37 o 
 -11   3   3       12.40        8.80      4.43 o 
 -10   3   3      123.11      127.11      7.72 o 
  -9   3   3        5.40        2.86      2.96 o 
  -8   3   3       60.26       63.39      4.39 o 
  -7   3   3        4.24        0.50      1.82 o 
  -6   3   3       83.12       76.18      4.29 o 
  -5   3   3      207.21      223.73      3.99 o 
  -4   3   3      721.44      767.66      7.36 o 
  -3   3   3      215.40      185.36      3.48 o 
  -2   3   3     5579.03     5785.26     47.21 o 
  -1   3   3      766.54      757.02      6.83 o 
   0   3   3      364.93      408.81      4.48 o 
   1   3   3      110.01      115.01      2.25 o 
   2   3   3      388.75      283.98      3.72 o 
   3   3   3       30.17       26.47      1.53 o 
   4   3   3       81.12       79.23      2.51 o 
   5   3   3      140.04      116.93      2.88 o 
   6   3   3     1677.06     1649.31     14.27 o 
   7   3   3       25.59       22.66      2.43 o 
   8   3   3      125.09      126.04      5.91 o 
   9   3   3       37.89       44.27      5.03 o 
  10   3   3       81.27       84.09      6.70 o 
  11   3   3        0.45       -1.98      4.32 o 
  12   3   3       41.02       59.14      7.14 o 
  13   3   3        1.40       -6.26      6.26 o 
 -13   4   3        4.62        9.50     13.83 o 
 -12   4   3        6.31        7.24      5.56 o 
 -11   4   3       41.05       58.16      7.09 o 
 -10   4   3        2.59        2.15      4.03 o 
  -9   4   3      124.17      129.21      9.14 o 
  -8   4   3       47.23       50.55      4.39 o 
  -7   4   3      107.02      127.28      4.56 o 
  -6   4   3      107.93       99.17      4.62 o 
  -5   4   3       54.75       54.72      4.06 o 
  -4   4   3       99.55      103.69      3.46 o 
  -3   4   3       33.85       32.73      2.27 o 
  -2   4   3       10.71        6.94      1.41 o 
  -1   4   3      734.60      775.13      7.48 o 
   0   4   3       93.14       99.14      2.34 o 
   1   4   3      889.07      925.76      8.57 o 
   2   4   3      813.98      863.09      8.28 o 
   3   4   3      713.34      671.02      8.22 o 
   4   4   3       47.15       45.36      2.92 o 
   5   4   3      773.04      715.86      9.80 o 
   6   4   3       53.98       58.18      3.99 o 
   7   4   3      197.92      186.03      6.01 o 
   8   4   3       67.48       50.97      4.28 o 
   9   4   3       30.10       28.62      5.04 o 
  10   4   3        0.42       -0.23      3.98 o 
  11   4   3       37.41       42.10      6.50 o 
  12   4   3       10.30        4.74      5.88 o 
 -12   5   3        4.16       -5.36      5.36 o 
 -11   5   3       25.58       13.90      5.51 o 
 -10   5   3       24.87       21.89      5.10 o 
  -9   5   3        3.28        3.15      3.99 o 
  -8   5   3      182.60      180.68      8.88 o 
  -7   5   3       28.19       23.20      3.15 o 
  -6   5   3       86.93       96.29      3.87 o 
  -5   5   3      135.66      129.52      3.98 o 
  -4   5   3      103.73       92.52      3.53 o 
  -3   5   3      257.70      285.40      5.29 o 
  -2   5   3      242.57      210.57      4.39 o 
  -1   5   3       19.46       15.29      1.80 o 
   0   5   3      596.19      540.06      6.47 o 
   1   5   3      105.03       99.04      2.80 o 
   2   5   3      818.85      762.80     10.06 o 
   3   5   3       67.77       59.97      3.02 o 
   4   5   3      655.63      595.14      9.04 o 
   5   5   3        1.56        1.10      2.17 o 
   6   5   3       74.67       72.43      4.07 o 
   7   5   3       54.47       47.82      4.37 o 
   8   5   3      145.86      147.53      6.58 o 
   9   5   3       35.85       28.57      5.41 o 
  10   5   3        6.25        3.56      4.76 o 
  11   5   3        5.13       11.17      5.58 o 
  12   5   3        1.23        4.73     10.55 o 
 -11   6   3       16.52       12.98      6.11 o 
 -10   6   3       32.45       32.00      6.83 o 
  -9   6   3       50.47       48.80      6.21 o 
  -8   6   3       45.86       41.29      5.15 o 
  -7   6   3       90.35       94.93      5.66 o 
  -6   6   3        1.25        0.39      2.85 o 
  -5   6   3      144.58      161.07      4.92 o 
  -4   6   3        4.60        1.28      2.10 o 
  -3   6   3      122.33      133.43      4.07 o 
  -2   6   3       48.82       53.74      3.17 o 
  -1   6   3      476.67      418.49      7.38 o 
   0   6   3        8.17        9.72      2.22 o 
   1   6   3      395.81      388.37      7.07 o 
   2   6   3       34.27       22.88      2.52 o 
   3   6   3      122.28      123.30      4.60 o 
   4   6   3        1.45       -2.11      2.11 o 
   5   6   3       71.18       66.76      4.09 o 
   6   6   3       46.75       46.47      4.57 o 
   7   6   3       43.88       25.86      3.93 o 
   8   6   3        7.20        5.19      3.67 o 
   9   6   3       56.99       69.79      7.21 o 
  10   6   3        0.55        2.64      5.15 o 
  11   6   3        0.58       -5.95      5.95 o 
 -10   7   3       27.62       39.14      6.61 o 
  -9   7   3       10.43        6.62      5.50 o 
  -8   7   3      130.16      149.83      7.64 o 
  -7   7   3        4.95       -3.32      3.32 o 
  -6   7   3      188.38      198.06      7.28 o 
  -5   7   3        3.66        0.82      2.63 o 
  -4   7   3      129.42      156.50      5.35 o 
  -3   7   3        2.90       -0.68      2.50 o 
  -2   7   3        1.53       -0.80      3.85 o 
  -1   7   3      286.02      306.27      7.40 o 
   0   7   3       14.26       14.99      2.80 o 
   1   7   3       27.06       29.08      3.40 o 
   2   7   3       25.24       23.89      3.37 o 
   3   7   3        2.36       -1.82      2.65 o 
   4   7   3        0.14       -2.62      2.62 o 
   5   7   3        0.64       -2.69      2.69 o 
   6   7   3        1.67       -1.50      3.08 o 
   7   7   3       10.58       11.33      4.09 o 
   8   7   3       26.30       41.23      5.23 o 
   9   7   3        3.02       -4.24      5.41 o 
  10   7   3        3.87        4.59      7.34 o 
  -9   8   3        9.95        9.88      6.23 o 
  -8   8   3        8.58        1.58      4.30 o 
  -7   8   3       89.87       97.03      6.28 o 
  -6   8   3        5.51       -2.17      4.16 o 
  -5   8   3      129.68      146.66      6.91 o 
  -4   8   3        4.65        2.54      3.21 o 
  -3   8   3       63.03       76.32      5.63 o 
  -2   8   3        4.17        2.38      2.82 o 
  -1   8   3       25.31       20.08      3.33 o 
   0   8   3       13.82       18.34      3.64 o 
   1   8   3       37.61       40.69      4.64 o 
   2   8   3       14.81       11.23      3.63 o 
   3   8   3       88.32       99.12      5.76 o 
   4   8   3        8.88        6.04      3.42 o 
   5   8   3        9.72        8.05      3.60 o 
   6   8   3        2.42       -0.46      4.40 o 
   7   8   3       14.28        7.35      4.56 o 
   8   8   3        0.02       -3.90      5.01 o 
  -7   9   3       25.60       37.14      6.55 o 
  -6   9   3       21.90       26.78      5.73 o 
  -5   9   3       11.00       14.97      5.15 o 
  -4   9   3       49.94       69.09      7.36 o 
  -3   9   3        1.93        6.39      4.01 o 
  -2   9   3        6.16        2.35      4.25 o 
  -1   9   3       16.81        7.18      5.46 o 
   0   9   3       44.32       47.83      4.90 o 
   1   9   3       12.76       15.92      4.44 o 
   2   9   3      124.19      148.45      8.27 o 
   3   9   3        0.73       -1.32      5.46 o 
   4   9   3       77.36       78.91      6.60 o 
   5   9   3        3.77       -4.78      4.78 o 
   6   9   3        8.76        5.76      6.13 o 
  -4  10   3        0.82       -1.77      5.59 o 
  -3  10   3       29.61       43.91      9.32 o 
  -2  10   3        1.22        0.85      8.12 o 
  -1  10   3       20.41       14.22      5.59 o 
   0  10   3        5.64        3.26      5.27 o 
   1  10   3        1.58       -4.65      4.65 o 
   2  10   3        5.23        3.80      4.78 o 
   3  10   3       21.28       25.50      5.46 o 
   4  10   3        0.67       -0.06      6.98 o 
 -12   0   4      143.08      180.04     14.43 o 
 -10   0   4       61.90       43.72      8.85 o 
  -8   0   4      592.17      547.56     12.49 o 
  -6   0   4      233.72      232.92      6.78 o 
  -4   0   4        0.51       -0.79      1.39 o 
  -2   0   4      287.65      305.87      4.78 o 
   0   0   4     2497.62     2537.01     23.85 o 
   2   0   4       64.47       54.12      1.77 o 
   4   0   4       14.68       16.44      2.05 o 
   6   0   4        5.48        3.80      1.94 o 
   8   0   4      205.65      206.63      7.66 o 
  10   0   4        0.58        2.78      5.42 o 
  12   0   4       15.15        6.97     13.83 o 
 -14   1   4        6.63       -7.96      7.96 o 
 -13   1   4        7.25       19.12      8.56 o 
 -12   1   4       55.57       49.41      5.43 o 
 -11   1   4      126.71      144.96      7.32 o 
 -10   1   4       41.35       43.24      3.82 o 
  -9   1   4      271.70      254.54      6.29 o 
  -8   1   4        6.32       -0.39      2.01 o 
  -7   1   4      159.10      149.47      4.26 o 
  -6   1   4      134.75      108.65      2.69 o 
  -5   1   4      836.71      777.40      7.99 o 
  -4   1   4      300.24      247.48      3.59 o 
  -3   1   4     2409.44     2638.06     17.89 o 
  -2   1   4    10325.00    10449.17     69.50 o 
  -1   1   4     3279.83     3283.08     21.28 o 
   0   1   4     3427.30     3344.78     23.21 o 
   1   1   4        0.11       -0.56      0.56 o 
   2   1   4       34.88       30.87      2.01 o 
   3   1   4     1498.73     1597.02     12.07 o 
   4   1   4     1676.73     1739.55     13.48 o 
   5   1   4      492.97      491.60      5.77 o 
   6   1   4      340.11      386.16      5.30 o 
   7   1   4      161.90      161.99      3.61 o 
   8   1   4       26.78       26.89      2.63 o 
   9   1   4      438.46      402.26      9.15 o 
  10   1   4       82.29       95.86      5.84 o 
  11   1   4       79.20       99.59      8.29 o 
  12   1   4        4.41        0.77      5.32 o 
  13   1   4       14.44        8.46      7.49 o 
 -13   2   4        5.67       -5.21      5.21 o 
 -12   2   4       42.54       38.33      6.09 o 
 -11   2   4        1.67        3.97      3.70 o 
 -10   2   4      158.95      174.67      6.68 o 
  -9   2   4       31.19       28.01      4.07 o 
  -8   2   4      198.10      221.89      5.61 o 
  -7   2   4      106.77      116.06      4.32 o 
  -6   2   4       37.96       62.81      2.68 o 
  -5   2   4      654.33      661.79      6.94 o 
  -4   2   4     1059.18     1096.50      9.15 o 
  -3   2   4     1184.80     1246.05     10.97 o 
  -2   2   4     9269.22     9309.25     58.23 o 
  -1   2   4       47.71       56.54      1.40 o 
   0   2   4      726.55      765.37      6.37 o 
   1   2   4     3069.37     3025.08     20.37 o 
   2   2   4     2160.11     2279.68     15.09 o 
   3   2   4       15.45       27.33      1.91 o 
   4   2   4     1729.59     1699.86     13.39 o 
   5   2   4      379.32      349.39      4.90 o 
   6   2   4     1397.51     1423.98     12.63 o 
   7   2   4      153.62      146.02      4.42 o 
   8   2   4     1355.27     1308.07     17.69 o 
   9   2   4       82.30       89.34      5.44 o 
  10   2   4      203.22      215.72     10.72 o 
  11   2   4        0.17       -3.35      4.64 o 
  12   2   4       25.51       33.36      5.96 o 
  13   2   4        2.94       -3.17      7.07 o 
 -13   3   4       29.68       26.48      6.36 o 
 -12   3   4        0.94       -6.16      7.20 o 
 -11   3   4       65.90       77.82      6.71 o 
 -10   3   4        0.03        0.06      3.13 o 
  -9   3   4      323.42      302.24      8.12 o 
  -8   3   4      181.21      150.13      5.84 o 
  -7   3   4      354.02      361.28      6.71 o 
  -6   3   4       91.63      102.38      2.85 o 
  -5   3   4       70.92       80.75      2.29 o 
  -4   3   4        0.85        1.04      0.96 o 
  -3   3   4     5981.66     5989.98     39.22 o 
  -2   3   4       54.90       59.81      2.68 o 
  -1   3   4       17.82        6.57      1.00 o 
   0   3   4      151.78      148.14      2.53 o 
   1   3   4     5534.63     5631.27     46.83 o 
   2   3   4       10.61        6.85      1.04 o 
   3   3   4     1267.34     1155.76      9.94 o 
   4   3   4     1182.32     1147.32      9.50 o 
   5   3   4      932.05      872.83      8.78 o 
   6   3   4      269.36      307.81      5.75 o 
   7   3   4      475.89      448.33      7.04 o 
   8   3   4       29.26       22.66      3.85 o 
   9   3   4      117.09      145.10      7.84 o 
  10   3   4        0.86       -3.83      3.83 o 
  11   3   4       95.65      112.97      8.07 o 
  12   3   4        0.14       -2.77      5.30 o 
  13   3   4        4.45      -11.28     11.28 o 
 -13   4   4        1.50        4.18      8.39 o 
 -12   4   4       29.30       33.57      6.46 o 
 -11   4   4        0.08       -4.58      4.58 o 
 -10   4   4       31.48       28.06      4.79 o 
  -9   4   4       19.98       10.28      4.15 o 
  -8   4   4      159.79      158.32      7.28 o 
  -7   4   4      280.07      240.58      5.84 o 
  -6   4   4      423.51      403.61      6.31 o 
  -5   4   4       10.76        7.66      1.60 o 
  -4   4   4      192.52      178.38      3.90 o 
  -3   4   4      410.00      416.26      5.92 o 
  -2   4   4      616.84      660.73      7.65 o 
  -1   4   4      297.29      284.01      4.04 o 
   0   4   4      100.52       93.57      2.45 o 
   1   4   4        2.44       -0.31      1.01 o 
   2   4   4     1039.63      959.46      8.93 o 
   3   4   4     1334.45     1449.25     13.00 o 
   4   4   4      644.27      597.36      8.61 o 
   5   4   4      891.22      836.40     10.97 o 
   6   4   4      113.03      136.91      4.75 o 
   7   4   4      160.53      152.56      6.94 o 
   8   4   4      165.23      185.29      6.45 o 
   9   4   4       39.08       36.79      5.20 o 
  10   4   4       60.75       70.24      6.55 o 
  11   4   4        7.96       16.35      5.21 o 
  12   4   4        8.55        0.09      5.35 o 
 -12   5   4        0.29       -5.49      5.49 o 
 -11   5   4       37.99       42.64      6.45 o 
 -10   5   4       15.93       10.13      5.15 o 
  -9   5   4       28.25       32.63      5.47 o 
  -8   5   4       95.81       91.45      6.39 o 
  -7   5   4      141.34      161.32      6.43 o 
  -6   5   4      141.07      131.17      5.83 o 
  -5   5   4      596.16      575.02      8.18 o 
  -4   5   4      258.84      271.85      5.62 o 
  -3   5   4        2.12        4.45      1.72 o 
  -2   5   4      253.33      265.62      4.94 o 
  -1   5   4      352.19      310.81      5.23 o 
   0   5   4        0.46        0.02      1.32 o 
   1   5   4       67.31       53.75      2.35 o 
   2   5   4      323.55      354.27      5.76 o 
   3   5   4      377.64      379.49      6.82 o 
   4   5   4      141.80      157.09      4.67 o 
   5   5   4       87.59       96.98      4.46 o 
   6   5   4       25.31       11.67      2.56 o 
   7   5   4        3.73        6.86      3.01 o 
   8   5   4       67.08       70.78      5.28 o 
   9   5   4       52.80       52.69      6.09 o 
  10   5   4        4.40       14.00      6.10 o 
  11   5   4       10.36        8.28      5.42 o 
 -11   6   4        0.42       -5.18      5.18 o 
 -10   6   4       24.49       17.77      5.34 o 
  -9   6   4        3.42        2.15      4.36 o 
  -8   6   4      120.59      127.23      7.95 o 
  -7   6   4       31.15       25.54      4.37 o 
  -6   6   4       26.78       28.09      3.37 o 
  -5   6   4       29.05       26.20      2.80 o 
  -4   6   4      397.21      342.59      6.46 o 
  -3   6   4      458.90      495.21      7.68 o 
  -2   6   4      293.52      249.94      5.24 o 
  -1   6   4       10.82       14.76      2.17 o 
   0   6   4      266.67      238.63      5.66 o 
   1   6   4       61.87       76.45      4.26 o 
   2   6   4       11.48       16.88      3.28 o 
   3   6   4        0.20        2.06      2.16 o 
   4   6   4       17.66       16.33      2.73 o 
   5   6   4      142.23      129.46      8.19 o 
   6   6   4       44.28       47.44      3.90 o 
   7   6   4        1.22       -0.58      3.30 o 
   8   6   4       43.89       47.44      5.00 o 
   9   6   4       42.81       37.39      5.94 o 
  10   6   4        3.94       -4.97      4.97 o 
  11   6   4        0.00       16.74     11.28 o 
 -10   7   4        0.18        1.40      5.90 o 
  -9   7   4       33.83       42.74      6.37 o 
  -8   7   4        2.74       -3.77      3.77 o 
  -7   7   4       36.05       44.05      4.53 o 
  -6   7   4        8.69        8.58      3.69 o 
  -5   7   4       14.47       13.49      3.02 o 
  -4   7   4       12.85       11.91      2.61 o 
  -3   7   4      113.13      118.34      5.15 o 
  -2   7   4      337.67      314.49      6.94 o 
  -1   7   4      573.55      560.18      9.47 o 
   0   7   4        1.59       -0.76      2.48 o 
   1   7   4        3.39        5.21      3.48 o 
   2   7   4        0.08        1.98      2.53 o 
   3   7   4        8.53        6.13      3.43 o 
   4   7   4      104.53      105.23      7.00 o 
   5   7   4      135.21      146.19      5.89 o 
   6   7   4        2.33        2.59      3.19 o 
   7   7   4      187.57      202.70      8.19 o 
   8   7   4        4.97        3.23      4.36 o 
   9   7   4       22.17       35.71      9.60 o 
  10   7   4        3.81       12.37     13.46 o 
  -9   8   4        1.74        3.66      6.00 o 
  -8   8   4       28.04       42.21      5.50 o 
  -7   8   4       41.13       40.85      5.36 o 
  -6   8   4       33.22       33.98      5.99 o 
  -5   8   4        1.60        2.80      3.40 o 
  -4   8   4        2.73        3.30      3.19 o 
  -3   8   4        0.64       -2.64      2.64 o 
  -2   8   4       77.68       99.20      5.18 o 
  -1   8   4        4.72        1.49      3.01 o 
   0   8   4      207.61      214.55      6.92 o 
   1   8   4        0.41       -2.77      3.17 o 
   2   8   4       68.34       79.04      6.76 o 
   3   8   4        5.06        3.02      3.43 o 
   4   8   4       71.68       78.19      5.57 o 
   5   8   4       28.68       33.05      4.80 o 
   6   8   4       65.93       62.58     11.23 o 
   7   8   4        1.09       -5.38      5.38 o 
   8   8   4       24.25       16.31      5.67 o 
  -7   9   4       30.86       34.34      6.88 o 
  -6   9   4        2.73        0.60      5.67 o 
  -5   9   4        3.40       -0.25      4.88 o 
  -4   9   4        8.10        5.27      4.31 o 
  -3   9   4      128.77      125.83      9.50 o 
  -2   9   4        0.26       -1.84      4.21 o 
  -1   9   4        9.56       12.86      5.09 o 
   0   9   4        0.81       -0.76      6.99 o 
   1   9   4      107.70      139.99      8.13 o 
   2   9   4        9.84       16.15      4.61 o 
   3   9   4       20.23       13.37      4.28 o 
   4   9   4       16.82       20.94      5.12 o 
   5   9   4        7.22        3.33      7.46 o 
   6   9   4        0.24       -1.72      6.05 o 
  -4  10   4       20.31       23.83      7.51 o 
  -3  10   4        1.45       -5.05      5.05 o 
  -2  10   4       11.16        3.85      5.26 o 
  -1  10   4        1.14       -5.11      5.11 o 
   0  10   4        1.93       -1.12      9.09 o 
   1  10   4        3.45        2.42      4.76 o 
   2  10   4        1.69       -5.00      5.00 o 
   3  10   4        7.42        3.81      6.11 o 
 -13   0   5       78.73       75.97     14.56 o 
 -11   0   5        2.02       -0.71      4.11 o 
  -9   0   5      304.46      267.53      9.11 o 
  -7   0   5       16.71       11.21      2.99 o 
  -5   0   5     2396.05     2514.93     31.08 o 
  -3   0   5     4610.93     4627.67     42.37 o 
  -1   0   5    33590.82    31979.26    342.63 o 
   1   0   5     1079.29      933.00     10.30 o 
   3   0   5        7.78       25.54      1.98 o 
   5   0   5     1650.46     1559.32     33.93 o 
   7   0   5       64.92       72.07      4.17 o 
   9   0   5      137.25      128.94     10.15 o 
  11   0   5        0.58       -3.77      6.16 o 
  13   0   5        0.15       -2.34     15.65 o 
 -14   1   5        0.10       17.80      8.57 o 
 -13   1   5        4.59        0.27      4.07 o 
 -12   1   5        0.42        1.24      3.69 o 
 -11   1   5        0.16       -1.05      2.90 o 
 -10   1   5       58.19       56.79      4.99 o 
  -9   1   5      131.62      141.90      5.55 o 
  -8   1   5      388.12      384.20      7.33 o 
  -7   1   5        7.61        8.92      2.05 o 
  -6   1   5       31.36       33.01      2.33 o 
  -5   1   5       41.91       58.28      2.91 o 
  -4   1   5      364.01      402.53      4.21 o 
  -3   1   5     1552.44     1691.42     14.82 o 
  -2   1   5    11048.86    11090.85     68.61 o 
  -1   1   5     6356.00     6618.21     41.63 o 
   0   1   5      421.39      394.58      4.88 o 
   1   1   5     2279.15     2339.27     16.03 o 
   2   1   5     1968.89     2020.36     15.28 o 
   3   1   5      968.50      960.34      8.26 o 
   4   1   5      606.70      765.00      7.42 o 
   5   1   5     1516.32     1742.99     14.21 o 
   6   1   5      326.28      323.97      4.87 o 
   7   1   5        4.51        4.88      1.62 o 
   8   1   5      221.11      183.58      5.11 o 
   9   1   5       87.22       73.44      5.12 o 
  10   1   5        0.79       -3.30      3.30 o 
  11   1   5        0.08       -3.92      4.62 o 
  12   1   5        0.00        5.22      5.44 o 
  13   1   5        0.94       -1.47      7.33 o 
 -13   2   5        7.53        5.14      6.03 o 
 -12   2   5        1.70       -3.88      3.88 o 
 -11   2   5       53.52       57.96      5.36 o 
 -10   2   5        0.00       -0.69      2.96 o 
  -9   2   5       84.95       97.29      4.81 o 
  -8   2   5       31.11       29.57      3.99 o 
  -7   2   5      159.36      140.76      4.02 o 
  -6   2   5       65.74       64.60      2.63 o 
  -5   2   5      306.91      282.51      3.80 o 
  -4   2   5     1166.79     1283.84     10.38 o 
  -3   2   5        1.16       -0.01      0.84 o 
  -2   2   5      101.95       91.42      2.40 o 
  -1   2   5     1446.71     1515.62     10.42 o 
   0   2   5     3336.41     3589.14     24.54 o 
   1   2   5      901.21      923.20      9.60 o 
   2   2   5      287.80      287.62      4.08 o 
   3   2   5     1711.92     1744.16     12.50 o 
   4   2   5      142.04      177.90      3.12 o 
   5   2   5        4.07        1.50      1.25 o 
   6   2   5       59.69       61.37      2.70 o 
   7   2   5       34.90       28.32      2.83 o 
   8   2   5      675.48      651.32     10.16 o 
   9   2   5        0.50       -3.12      3.12 o 
  10   2   5        5.87       -1.26      3.44 o 
  11   2   5       33.13       29.62      5.53 o 
  12   2   5        0.46        1.26      6.17 o 
  13   2   5        5.48       -7.16      7.16 o 
 -13   3   5        0.03        0.34      5.28 o 
 -12   3   5       49.65       50.32      6.38 o 
 -11   3   5        0.01        0.68      4.39 o 
 -10   3   5        0.52       -3.06      3.06 o 
  -9   3   5       12.48        9.16      3.11 o 
  -8   3   5        5.83        2.33      2.59 o 
  -7   3   5       24.37       25.49      2.51 o 
  -6   3   5        8.17        5.36      1.81 o 
  -5   3   5      239.26      251.41      5.16 o 
  -4   3   5        4.27        1.43      1.05 o 
  -3   3   5       30.50       39.42      1.91 o 
  -2   3   5      463.66      519.86      5.42 o 
  -1   3   5     1532.03     1630.96     11.61 o 
   0   3   5      348.86      405.32      5.45 o 
   1   3   5      675.64      685.84      6.53 o 
   2   3   5      615.89      621.94      6.23 o 
   3   3   5      541.86      498.37      5.54 o 
   4   3   5       46.50       48.02      2.47 o 
   5   3   5      422.22      435.98      7.15 o 
   6   3   5       86.65       99.48      3.70 o 
   7   3   5      699.85      699.96      9.34 o 
   8   3   5       77.46       91.06      5.12 o 
   9   3   5       33.81       28.74      4.58 o 
  10   3   5       13.39       -1.43      3.94 o 
  11   3   5        4.21        6.40      6.04 o 
  12   3   5       19.57       11.30      6.20 o 
 -13   4   5        0.09        3.41     11.10 o 
 -12   4   5        1.46       -1.13      5.30 o 
 -11   4   5        0.89       -4.50      4.50 o 
 -10   4   5       68.69       60.61      6.01 o 
  -9   4   5        5.62        6.77      3.57 o 
  -8   4   5        1.91        4.20      2.84 o 
  -7   4   5      246.79      232.60      5.86 o 
  -6   4   5       77.53       75.65      3.79 o 
  -5   4   5       39.07       40.60      2.60 o 
  -4   4   5       38.56       38.57      2.63 o 
  -3   4   5       16.17       15.97      1.84 o 
  -2   4   5      561.89      581.20      6.25 o 
  -1   4   5      870.58      874.60      8.31 o 
   0   4   5      533.07      599.26      6.44 o 
   1   4   5      327.30      324.25      4.44 o 
   2   4   5      105.24      117.30      4.44 o 
   3   4   5       18.67        9.48      1.44 o 
   4   4   5        0.01       -0.69      1.69 o 
   5   4   5      106.77      111.58      4.27 o 
   6   4   5      746.94      757.36     10.79 o 
   7   4   5        1.71       -1.03      2.25 o 
   8   4   5        1.33       -3.18      3.18 o 
   9   4   5        3.15       -0.61      3.83 o 
  10   4   5        3.84       -4.02      4.02 o 
  11   4   5       15.02       -0.99      4.89 o 
  12   4   5        2.92        7.57      5.79 o 
 -12   5   5       10.07       15.75      6.05 o 
 -11   5   5        2.25       -4.88      4.88 o 
 -10   5   5        2.45       -4.31      4.31 o 
  -9   5   5       16.53       20.75      4.53 o 
  -8   5   5       14.79       11.96      3.43 o 
  -7   5   5        4.26        1.86      2.47 o 
  -6   5   5       61.67       39.00      3.17 o 
  -5   5   5        0.42       -1.34      1.78 o 
  -4   5   5       21.05       23.83      2.30 o 
  -3   5   5      544.67      455.13      6.85 o 
  -2   5   5      339.64      376.82      6.82 o 
  -1   5   5      124.46      123.22      3.36 o 
   0   5   5      674.90      696.43      7.65 o 
   1   5   5       10.60       14.45      1.69 o 
   2   5   5       63.98       69.16      4.37 o 
   3   5   5       29.94       47.01      3.15 o 
   4   5   5       27.24       34.07      2.98 o 
   5   5   5      291.94      283.61      6.38 o 
   6   5   5       13.76       11.80      3.04 o 
   7   5   5       95.24       96.73      6.16 o 
   8   5   5        0.76       -2.41      3.14 o 
   9   5   5        0.05        3.18      4.41 o 
  10   5   5        1.03       -2.43      4.96 o 
  11   5   5        3.91        0.12      5.28 o 
 -11   6   5        0.01       -0.58      5.56 o 
 -10   6   5        7.17       10.43      5.46 o 
  -9   6   5        0.31       -4.42      4.42 o 
  -8   6   5       27.58       30.02      5.15 o 
  -7   6   5       27.61       29.40      3.93 o 
  -6   6   5        0.02       -1.44      2.53 o 
  -5   6   5        1.09       -1.54      2.13 o 
  -4   6   5      234.18      217.97      5.20 o 
  -3   6   5      103.73      130.13      4.75 o 
  -2   6   5       55.63       75.66      3.52 o 
  -1   6   5       90.73       82.12      3.58 o 
   0   6   5        1.66        4.39      1.95 o 
   1   6   5        3.09       -0.28      2.17 o 
   2   6   5       94.11       90.24      4.22 o 
   3   6   5        9.50       10.08      2.39 o 
   4   6   5        8.53       13.99      2.71 o 
   5   6   5      126.45      121.98      5.37 o 
   6   6   5        8.10        8.74      3.01 o 
   7   6   5       13.64       13.40      4.48 o 
   8   6   5       63.22       74.04      5.75 o 
   9   6   5        9.70        6.57      5.31 o 
  10   6   5        9.08       19.16      5.89 o 
 -10   7   5        0.15       -5.36      5.36 o 
  -9   7   5       19.46       20.11      9.72 o 
  -8   7   5        9.49        6.40      5.11 o 
  -7   7   5       15.69       17.95      3.87 o 
  -6   7   5        5.66       -2.74      2.75 o 
  -5   7   5        0.04       -1.24      2.70 o 
  -4   7   5       18.07       14.14      2.70 o 
  -3   7   5       71.74       75.61      4.45 o 
  -2   7   5        0.55       -2.97      2.97 o 
  -1   7   5        2.25       -0.27      2.39 o 
   0   7   5       27.29       25.48      3.39 o 
   1   7   5        0.59        0.50      2.69 o 
   2   7   5        8.00        5.81      2.74 o 
   3   7   5       14.83       11.91      3.17 o 
   4   7   5       11.90        7.65      2.86 o 
   5   7   5       53.82       62.40      4.56 o 
   6   7   5        3.52        2.55      3.31 o 
   7   7   5       67.33       66.35      5.80 o 
   8   7   5        0.45        5.64      4.88 o 
   9   7   5        1.62        4.86      6.56 o 
  -9   8   5        1.11        2.72      6.17 o 
  -8   8   5        0.03       -4.10      4.44 o 
  -7   8   5       40.98       54.60      5.42 o 
  -6   8   5       13.03       19.00      4.17 o 
  -5   8   5        0.01       -2.41      3.44 o 
  -4   8   5        0.67       -3.14      3.14 o 
  -3   8   5       19.37       19.94      4.14 o 
  -2   8   5       74.43       83.15      5.40 o 
  -1   8   5        7.94        1.78      3.12 o 
   0   8   5      165.30      185.09      7.22 o 
   1   8   5       22.56       25.04      4.46 o 
   2   8   5       19.60       14.39      4.01 o 
   3   8   5       32.58       33.88      4.68 o 
   4   8   5       51.12       52.18      5.38 o 
   5   8   5        1.97        0.82      4.49 o 
   6   8   5        8.18        2.58      5.17 o 
   7   8   5        1.23       -0.75      5.54 o 
   8   8   5       28.08       50.62      9.31 o 
  -7   9   5        0.51        4.46      5.76 o 
  -6   9   5       14.01        5.75      7.39 o 
  -5   9   5       22.78       27.87      7.60 o 
  -4   9   5        0.00        2.07      4.67 o 
  -3   9   5       34.37       33.50      5.88 o 
  -2   9   5       18.21       11.23      4.08 o 
  -1   9   5        1.40       -2.55      3.82 o 
   0   9   5       40.40       45.87      9.40 o 
   1   9   5       23.61       27.05      5.03 o 
   2   9   5       52.08       48.50      6.54 o 
   3   9   5        4.07       -0.54      4.00 o 
   4   9   5       19.28       24.19      5.16 o 
   5   9   5        6.91        2.67      4.66 o 
   6   9   5        2.61        5.79      6.87 o 
  -4  10   5        9.04       20.47      6.12 o 
  -3  10   5        5.67        3.75      5.13 o 
  -2  10   5        1.44       -3.19      4.99 o 
  -1  10   5        1.42        3.18      5.20 o 
   0  10   5        0.35       -4.35      4.35 o 
   1  10   5        3.33        5.54      5.04 o 
   2  10   5        0.01       -4.85      4.85 o 
   3  10   5        5.62        0.21      6.02 o 
 -14   0   6        0.68       -8.08      8.08 o 
 -12   0   6       58.45       61.13     11.06 o 
 -10   0   6        0.09       -3.75      3.75 o 
  -8   0   6      109.56      115.14      6.65 o 
  -6   0   6        5.47        4.78      2.16 o 
  -4   0   6      209.71      234.21      4.24 o 
  -2   0   6     2575.89     2498.84     28.54 o 
   0   0   6      107.89      120.53      2.61 o 
   2   0   6     2146.88     2235.66     25.16 o 
   4   0   6     6438.11     6800.73     82.17 o 
   6   0   6      715.04      677.19     13.18 o 
   8   0   6      177.14      172.03      5.33 o 
  10   0   6        1.57       -0.53      5.85 o 
  12   0   6        9.56       11.62      8.29 o 
 -14   1   6        5.09        8.59      8.55 o 
 -13   1   6       69.01       74.35      9.74 o 
 -12   1   6        4.12       -0.51      3.64 o 
 -11   1   6       49.43       56.17      4.61 o 
 -10   1   6        3.60       -2.60      2.60 o 
  -9   1   6       61.81       55.86      3.89 o 
  -8   1   6        1.65        0.20      1.96 o 
  -7   1   6        7.46       11.20      2.13 o 
  -6   1   6      891.54      918.94      9.49 o 
  -5   1   6      139.80      138.23      2.88 o 
  -4   1   6        5.13        0.79      0.68 o 
  -3   1   6     5210.42     5266.10     35.81 o 
  -2   1   6      212.53      173.37      2.45 o 
  -1   1   6      620.75      579.65      5.05 o 
   0   1   6      732.56      678.23      5.83 o 
   1   1   6      818.43      818.04      6.74 o 
   2   1   6     1077.41     1110.31      8.38 o 
   3   1   6     1429.65     1568.51     12.20 o 
   4   1   6        0.00        0.71      1.03 o 
   5   1   6      976.52      942.67      9.17 o 
   6   1   6       13.78        8.42      1.61 o 
   7   1   6      504.07      488.23      6.64 o 
   8   1   6      180.24      152.62      4.85 o 
   9   1   6       14.72       16.30      3.39 o 
  10   1   6        6.17        3.89      3.62 o 
  11   1   6        3.19        0.35      4.73 o 
  12   1   6        4.23        4.74      5.90 o 
  13   1   6        5.97        6.30      7.58 o 
 -13   2   6        0.51       -2.74      4.97 o 
 -12   2   6       29.51       21.25      4.35 o 
 -11   2   6        0.63       -1.26      3.56 o 
 -10   2   6      229.46      211.69      7.02 o 
  -9   2   6       36.03       28.84      2.95 o 
  -8   2   6      112.73      131.16      6.54 o 
  -7   2   6       48.01       51.79      3.11 o 
  -6   2   6      119.18      103.08      2.97 o 
  -5   2   6      649.84      637.80      6.46 o 
  -4   2   6     1817.77     1941.60     14.57 o 
  -3   2   6     1907.86     2149.10     18.67 o 
  -2   2   6      219.68      225.69      3.07 o 
  -1   2   6     1532.20     1575.76     11.00 o 
   0   2   6        0.03        0.16      0.69 o 
   1   2   6      178.20      196.41      3.17 o 
   2   2   6     1025.76     1050.14      9.76 o 
   3   2   6       90.53       90.57      2.31 o 
   4   2   6     1451.95     1388.04     12.44 o 
   5   2   6       27.56       12.62      1.70 o 
   6   2   6      193.32      194.78      4.39 o 
   7   2   6        1.34        2.65      1.99 o 
   8   2   6       28.28       33.74      3.95 o 
   9   2   6        6.35        9.99      3.55 o 
  10   2   6      109.57      113.85      8.34 o 
  11   2   6        0.04       -1.32      4.94 o 
  12   2   6       32.73       35.61      7.56 o 
  13   2   6        0.37       -9.46     12.74 o 
 -13   3   6        9.01        0.06      5.65 o 
 -12   3   6        1.38       -0.26      4.77 o 
 -11   3   6      110.72      113.68      7.55 o 
 -10   3   6       13.11        6.85      3.78 o 
  -9   3   6       20.59       23.41      3.62 o 
  -8   3   6       90.84       92.45      5.12 o 
  -7   3   6       32.67       25.81      2.61 o 
  -6   3   6        0.04       -1.00      1.45 o 
  -5   3   6      189.40      191.48      3.36 o 
  -4   3   6      541.66      570.74      6.18 o 
  -3   3   6     1582.47     1550.31     12.35 o 
  -2   3   6      116.12      121.42      2.43 o 
  -1   3   6      351.60      386.16      4.16 o 
   0   3   6        2.60        1.22      0.95 o 
   1   3   6      396.25      468.15      5.08 o 
   2   3   6      211.02      221.41      3.42 o 
   3   3   6      658.93      616.32      7.33 o 
   4   3   6        3.64        1.20      1.26 o 
   5   3   6      412.65      416.48      5.81 o 
   6   3   6        1.03       -1.11      1.77 o 
   7   3   6       61.86       65.35      3.53 o 
   8   3   6       13.93        6.48      2.98 o 
   9   3   6      107.73      111.20      8.71 o 
  10   3   6       18.61       21.67      4.72 o 
  11   3   6       50.35       61.51      9.87 o 
  12   3   6        0.09        0.17      6.41 o 
 -13   4   6       15.00       19.94      9.64 o 
 -12   4   6       20.91       26.24      6.11 o 
 -11   4   6        1.10        4.19      4.99 o 
 -10   4   6       65.65       84.39      5.86 o 
  -9   4   6        3.76        0.01      3.21 o 
  -8   4   6       29.87       25.95      3.71 o 
  -7   4   6       95.97       96.18      4.39 o 
  -6   4   6       93.32      103.19      4.32 o 
  -5   4   6        7.52       12.66      1.82 o 
  -4   4   6      557.75      533.05      7.78 o 
  -3   4   6      615.52      644.53      6.81 o 
  -2   4   6       47.97       49.30      2.02 o 
  -1   4   6     1619.08     1661.11     13.31 o 
   0   4   6      129.87      111.52      2.61 o 
   1   4   6       70.77       73.80      2.34 o 
   2   4   6       97.31      101.56      2.55 o 
   3   4   6       14.33       16.93      1.74 o 
   4   4   6      993.68     1028.72     16.39 o 
   5   4   6        2.07        2.37      2.52 o 
   6   4   6      610.98      601.98      9.57 o 
   7   4   6       99.15      108.17      4.96 o 
   8   4   6        1.96       -2.99      2.99 o 
   9   4   6        4.45       -3.91      3.91 o 
  10   4   6       31.34       33.08      5.89 o 
  11   4   6        7.47        6.49      5.42 o 
  12   4   6       24.02       36.51      8.92 o 
 -12   5   6       32.30       27.16      7.09 o 
 -11   5   6        2.27        4.80      5.02 o 
 -10   5   6       41.16       49.00      5.97 o 
  -9   5   6       30.84       28.16      5.59 o 
  -8   5   6        0.16       -0.55      2.96 o 
  -7   5   6        7.61        4.94      2.48 o 
  -6   5   6       35.38       35.67      3.17 o 
  -5   5   6       13.53       11.42      2.10 o 
  -4   5   6      152.01      135.01      3.87 o 
  -3   5   6      305.47      264.02      5.08 o 
  -2   5   6      127.81      141.74      3.72 o 
  -1   5   6      125.17      119.53      4.98 o 
   0   5   6        6.03        6.06      1.42 o 
   1   5   6      196.98      210.57      3.90 o 
   2   5   6        2.48        0.13      1.76 o 
   3   5   6      405.96      384.49      7.06 o 
   4   5   6       23.07       18.07      2.63 o 
   5   5   6      261.62      238.73      5.96 o 
   6   5   6       28.84       31.86      3.32 o 
   7   5   6       13.85       22.00      3.71 o 
   8   5   6        8.23       -0.48      3.24 o 
   9   5   6       10.15       11.62      4.73 o 
  10   5   6       14.99        6.64      5.29 o 
  11   5   6        3.96        1.47      5.65 o 
 -11   6   6       18.84       14.37      5.89 o 
 -10   6   6        8.05        8.47      5.21 o 
  -9   6   6       22.39       31.19      6.15 o 
  -8   6   6       35.42       49.85      6.20 o 
  -7   6   6        1.56       -2.72      2.72 o 
  -6   6   6       36.62       51.87      4.59 o 
  -5   6   6      133.86      146.23      4.65 o 
  -4   6   6       43.95       30.18      2.85 o 
  -3   6   6      272.87      277.16      5.72 o 
  -2   6   6      283.11      287.10      5.65 o 
  -1   6   6       38.12       37.93      2.71 o 
   0   6   6       81.00       77.81      3.86 o 
   1   6   6       12.01        8.54      2.41 o 
   2   6   6      138.47      141.43      4.96 o 
   3   6   6        2.06       -2.06      2.06 o 
   4   6   6       53.75       40.52      3.50 o 
   5   6   6       35.05       30.73      3.63 o 
   6   6   6       64.97       69.99      4.54 o 
   7   6   6       27.75       33.22      4.41 o 
   8   6   6       45.37       42.32      5.18 o 
   9   6   6        1.54       -4.94      4.94 o 
  10   6   6        6.10       -1.18      5.71 o 
 -10   7   6        8.01       11.75      6.27 o 
  -9   7   6       67.89       77.76      7.41 o 
  -8   7   6       10.58       10.48      5.10 o 
  -7   7   6      149.37      150.48      7.06 o 
  -6   7   6        0.19       -3.10      3.10 o 
  -5   7   6       61.49       74.19      5.29 o 
  -4   7   6       14.24       12.24      2.73 o 
  -3   7   6        7.92        8.86      2.73 o 
  -2   7   6      292.16      301.36      6.87 o 
  -1   7   6       17.65       18.64      3.56 o 
   0   7   6        4.69        2.57      2.71 o 
   1   7   6      141.68      140.44      5.93 o 
   2   7   6        5.80        2.65      2.82 o 
   3   7   6       34.86       39.65      4.18 o 
   4   7   6       41.84       45.21      5.14 o 
   5   7   6       43.06       44.28      4.44 o 
   6   7   6        8.08        7.60      3.69 o 
   7   7   6        4.18       -4.17      4.17 o 
   8   7   6       17.27       20.42      6.46 o 
   9   7   6        9.66        0.48      7.35 o 
  -9   8   6       20.91       24.24      7.29 o 
  -8   8   6       38.63       46.06      7.74 o 
  -7   8   6        3.21       -1.70      4.47 o 
  -6   8   6       77.88       81.99      7.61 o 
  -5   8   6        6.63        1.59      4.92 o 
  -4   8   6       60.64       71.99      5.05 o 
  -3   8   6       11.30        5.52      3.21 o 
  -2   8   6       12.50        9.91      3.64 o 
  -1   8   6       89.39      106.98      6.88 o 
   0   8   6       25.62       23.14      4.09 o 
   1   8   6        2.10       -3.26      3.44 o 
   2   8   6       48.44       44.01      7.37 o 
   3   8   6        5.26       -1.65      3.51 o 
   4   8   6        0.29       -3.53      3.53 o 
   5   8   6        1.63       -2.83      3.72 o 
   6   8   6        1.28        0.58      4.67 o 
   7   8   6       10.46        3.67      5.25 o 
   8   8   6        0.06       -5.94      5.94 o 
  -7   9   6        3.87       -4.40      5.98 o 
  -6   9   6        2.83        4.05      5.31 o 
  -5   9   6       32.61       32.99      7.84 o 
  -4   9   6        0.43        3.67      9.69 o 
  -3   9   6        2.14       -1.05      4.73 o 
  -2   9   6        4.39        6.78      4.09 o 
  -1   9   6       25.89       22.13      4.89 o 
   0   9   6       39.03       36.87      5.13 o 
   1   9   6        8.43        1.54      4.19 o 
   2   9   6        2.13        1.30      3.88 o 
   3   9   6       24.48       16.77      4.74 o 
   4   9   6        5.54        1.80      4.26 o 
   5   9   6       13.62        5.36      8.14 o 
   6   9   6        0.36       -3.79      5.60 o 
  -4  10   6        2.39       -2.52      6.99 o 
  -3  10   6       10.23        8.18      5.40 o 
  -2  10   6       15.78       25.04      6.17 o 
  -1  10   6        0.17        8.77      5.48 o 
   0  10   6       25.03       32.77      5.51 o 
   1  10   6       15.85       13.73      5.55 o 
   2  10   6       10.31        8.36      5.04 o 
   3  10   6        0.13       -1.75      6.01 o 
 -13   0   7       74.32       91.71     11.24 o 
 -11   0   7       17.26       18.30      4.69 o 
  -9   0   7      236.59      222.58      8.44 o 
  -7   0   7      632.60      667.38     15.10 o 
  -5   0   7     1303.77     1372.97     15.50 o 
  -3   0   7     3989.46     4135.94     38.59 o 
  -1   0   7     2993.79     2912.04     27.51 o 
   1   0   7      398.52      386.89      5.88 o 
   3   0   7     6390.35     6496.77     59.81 o 
   5   0   7      146.17      123.71      5.72 o 
   7   0   7      533.46      546.40     10.16 o 
   9   0   7      163.56      209.44     13.24 o 
  11   0   7      142.86      210.75     15.12 o 
  13   0   7       20.96       21.41     18.92 o 
 -14   1   7       11.48       15.25      6.06 o 
 -13   1   7        0.95        0.29      4.94 o 
 -12   1   7       54.31       56.92      9.23 o 
 -11   1   7        0.00       -2.91      2.91 o 
 -10   1   7      201.53      205.52      8.14 o 
  -9   1   7       35.82       37.84      3.42 o 
  -8   1   7      157.36      136.98      4.39 o 
  -7   1   7       48.75       41.93      2.92 o 
  -6   1   7     1443.51     1386.34     13.77 o 
  -5   1   7       30.92       34.28      2.29 o 
  -4   1   7      458.53      395.17      4.45 o 
  -3   1   7     1204.29     1328.99     10.37 o 
  -2   1   7     1110.35     1241.47      9.58 o 
  -1   1   7      119.47      144.93      2.11 o 
   0   1   7      944.62      887.19      7.37 o 
   1   1   7      109.38      101.35      1.88 o 
   2   1   7      291.57      294.61      3.77 o 
   3   1   7     2323.49     2509.06     24.88 o 
   4   1   7     1912.71     1906.58     14.98 o 
   5   1   7       36.57       45.25      2.20 o 
   6   1   7      245.16      243.49      4.39 o 
   7   1   7       46.69       36.76      2.69 o 
   8   1   7      245.89      245.00      6.31 o 
   9   1   7       79.82       79.77      7.42 o 
  10   1   7      208.12      217.12      9.40 o 
  11   1   7        7.43        2.65      6.54 o 
  12   1   7       80.14       92.93      8.60 o 
  13   1   7        0.14       -7.88      7.88 o 
 -13   2   7       36.31       38.48      5.63 o 
 -12   2   7        0.29        1.27      4.22 o 
 -11   2   7      316.97      295.87      9.71 o 
 -10   2   7       23.15       19.37      4.19 o 
  -9   2   7      279.46      288.95      6.87 o 
  -8   2   7        7.65        2.21      2.24 o 
  -7   2   7      140.54      128.18      4.14 o 
  -6   2   7        8.15        1.61      1.48 o 
  -5   2   7       21.45       16.37      1.38 o 
  -4   2   7     1610.57     1652.47     12.92 o 
  -3   2   7      380.83      347.25      4.21 o 
  -2   2   7      911.52      949.26      7.53 o 
  -1   2   7     1329.81     1417.16     11.86 o 
   0   2   7        2.77        0.12      1.15 o 
   1   2   7     1206.20     1145.67     10.22 o 
   2   2   7        1.98       -0.25      0.93 o 
   3   2   7      133.39      154.91      3.03 o 
   4   2   7       57.13       45.14      2.27 o 
   5   2   7      423.26      404.24      6.21 o 
   6   2   7       26.80       17.01      2.11 o 
   7   2   7      943.26      902.14     11.03 o 
   8   2   7      215.19      196.60      5.63 o 
   9   2   7      280.85      256.06      8.50 o 
  10   2   7       13.56       11.21      3.84 o 
  11   2   7       53.82       43.30      7.65 o 
  12   2   7        0.02        8.19      6.97 o 
 -13   3   7        0.12        1.47      5.62 o 
 -12   3   7       69.07       70.01      7.16 o 
 -11   3   7        6.92        6.13      3.94 o 
 -10   3   7      318.35      311.43      8.75 o 
  -9   3   7       82.10       78.94      5.21 o 
  -8   3   7      217.60      204.14      6.41 o 
  -7   3   7       28.76       16.03      2.31 o 
  -6   3   7      137.34      132.77      3.50 o 
  -5   3   7       54.52       61.76      2.28 o 
  -4   3   7     1023.20      973.12      9.00 o 
  -3   3   7     2615.29     2747.98     19.87 o 
  -2   3   7     2876.62     2799.60     21.10 o 
  -1   3   7       27.87       32.54      1.48 o 
   0   3   7     1803.75     1759.75     13.45 o 
   1   3   7       87.70       87.55      3.22 o 
   2   3   7       90.00       63.08      2.36 o 
   3   3   7       72.35       89.35      4.68 o 
   4   3   7      454.97      435.60      5.77 o 
   5   3   7       74.28       87.70      4.14 o 
   6   3   7     2100.22     2005.46     20.99 o 
   7   3   7        0.02       -0.55      2.12 o 
   8   3   7        0.08       -3.04      3.47 o 
   9   3   7       55.70       37.04      4.96 o 
  10   3   7       94.28       92.30      7.24 o 
  11   3   7       32.57       42.18      6.15 o 
  12   3   7       29.82       17.45      7.60 o 
 -13   4   7       19.20       21.11     15.28 o 
 -12   4   7        1.76        5.30      5.48 o 
 -11   4   7       84.98       93.48      9.02 o 
 -10   4   7       10.05        2.07      4.38 o 
  -9   4   7       82.04      108.50      7.09 o 
  -8   4   7       50.72       53.28      4.43 o 
  -7   4   7      136.56      143.30      4.97 o 
  -6   4   7        8.25        2.09      2.00 o 
  -5   4   7      191.90      185.24      4.16 o 
  -4   4   7      519.48      559.77      7.40 o 
  -3   4   7     1519.29     1445.49     12.26 o 
  -2   4   7      191.93      210.00      3.54 o 
  -1   4   7      467.35      404.79      4.74 o 
   0   4   7      228.69      287.58      4.21 o 
   1   4   7      241.36      270.21      5.35 o 
   2   4   7      328.37      343.00      5.39 o 
   3   4   7      336.79      339.18      5.49 o 
   4   4   7      668.52      638.78      8.33 o 
   5   4   7     1343.52     1268.50     14.85 o 
   6   4   7      265.51      254.02      6.12 o 
   7   4   7       40.40       43.12      3.71 o 
   8   4   7       39.02       32.81      4.02 o 
   9   4   7       61.12       66.21      6.50 o 
  10   4   7       42.09       49.29      7.01 o 
  11   4   7       22.16       30.45      6.37 o 
  12   4   7       16.18       31.30     12.01 o 
 -12   5   7       22.88       20.63      6.11 o 
 -11   5   7        0.39       -4.82      4.82 o 
 -10   5   7       33.38       38.79      5.66 o 
  -9   5   7        6.35        3.24      4.18 o 
  -8   5   7       23.00       24.03      3.94 o 
  -7   5   7        0.85       -2.32      2.32 o 
  -6   5   7      435.82      442.07      8.22 o 
  -5   5   7        2.18       -0.03      1.81 o 
  -4   5   7      345.74      335.43      6.04 o 
  -3   5   7       37.10       46.11      2.77 o 
  -2   5   7      327.68      305.93      5.37 o 
  -1   5   7        3.07       -0.39      1.28 o 
   0   5   7       48.33       37.88      2.14 o 
   1   5   7       17.10       14.74      1.93 o 
   2   5   7       96.76      101.86      4.08 o 
   3   5   7      140.57      125.84      5.10 o 
   4   5   7     1056.45     1025.51     13.12 o 
   5   5   7       45.36       35.95      3.45 o 
   6   5   7       35.73       31.76      3.46 o 
   7   5   7       72.85       88.21      4.98 o 
   8   5   7       68.53       73.13      5.55 o 
   9   5   7       10.85       14.09      5.11 o 
  10   5   7       16.69       21.50      5.32 o 
  11   5   7        0.41       -2.78      5.68 o 
 -11   6   7        6.51        0.13      5.78 o 
 -10   6   7        5.56       -1.04      6.30 o 
  -9   6   7       35.69       29.39      5.70 o 
  -8   6   7        5.66        0.36      4.20 o 
  -7   6   7       50.59       54.75      4.27 o 
  -6   6   7       13.21       12.85      3.04 o 
  -5   6   7      243.35      238.51      5.52 o 
  -4   6   7      341.64      348.56      6.12 o 
  -3   6   7      446.92      454.46      7.60 o 
  -2   6   7        2.93       -1.85      1.85 o 
  -1   6   7      481.45      463.60      7.17 o 
   0   6   7       82.16       80.70      4.57 o 
   1   6   7      523.94      507.79      9.34 o 
   2   6   7       47.87       52.73      4.39 o 
   3   6   7      339.43      310.49      6.85 o 
   4   6   7       14.76       13.19      2.64 o 
   5   6   7       13.66        8.79      2.85 o 
   6   6   7        9.94        8.73      2.87 o 
   7   6   7      145.63      169.32      9.30 o 
   8   6   7       15.61        6.51      4.55 o 
   9   6   7       12.80        7.51      8.63 o 
  10   6   7       21.00       34.60      7.84 o 
 -10   7   7       32.74       37.16      8.93 o 
  -9   7   7       57.37       71.76      7.14 o 
  -8   7   7       34.89       29.03      8.93 o 
  -7   7   7        2.65        2.27      3.68 o 
  -6   7   7       18.17       25.34      3.71 o 
  -5   7   7       11.29        6.91      2.62 o 
  -4   7   7       20.75       24.43      2.86 o 
  -3   7   7        0.68       -2.40      2.42 o 
  -2   7   7      112.50      141.21      5.63 o 
  -1   7   7       13.85       19.74      3.75 o 
   0   7   7      290.61      301.37      8.63 o 
   1   7   7        1.49       -0.27      3.81 o 
   2   7   7       44.30       43.59      4.66 o 
   3   7   7       78.08       74.84      5.53 o 
   4   7   7       16.69       17.88      4.08 o 
   5   7   7        0.21       -0.35      3.04 o 
   6   7   7      126.40      140.47      6.95 o 
   7   7   7        0.28       -0.10      4.61 o 
   8   7   7       49.02       61.73      9.45 o 
   9   7   7        2.59       -6.58      6.58 o 
  -9   8   7       25.40       21.70     12.81 o 
  -8   8   7       15.78       11.01      6.12 o 
  -7   8   7        9.34        6.16      4.51 o 
  -6   8   7        5.46        0.54      4.97 o 
  -5   8   7       48.81       64.22      6.85 o 
  -4   8   7        8.58        7.98      3.54 o 
  -3   8   7       24.63       28.38      6.09 o 
  -2   8   7       96.93       95.34     12.60 o 
  -1   8   7       63.32       74.33      9.14 o 
   0   8   7       16.41       14.76      4.15 o 
   1   8   7       63.36       84.05      7.54 o 
   2   8   7        0.66        4.91      3.60 o 
   3   8   7       40.40       39.77      5.12 o 
   4   8   7        0.00       -3.72      3.72 o 
   5   8   7      144.35      152.06      8.39 o 
   6   8   7        1.86       -4.39      4.39 o 
   7   8   7       12.73       22.32      6.71 o 
   8   8   7        3.39        0.14      7.16 o 
  -7   9   7        1.75        4.74      6.20 o 
  -6   9   7        3.68        8.82      5.38 o 
  -5   9   7        5.04        0.19      6.05 o 
  -4   9   7       60.93       75.76      9.33 o 
  -3   9   7       16.47       19.84      4.81 o 
  -2   9   7      115.11      129.94      7.61 o 
  -1   9   7        0.07       -0.41      4.41 o 
   0   9   7       32.27       33.30      5.28 o 
   1   9   7        2.18       -2.60      3.82 o 
   2   9   7       79.64       82.90      6.98 o 
   3   9   7        5.79        5.91      4.66 o 
   4   9   7       24.81       25.51      5.48 o 
   5   9   7        1.33       -0.56      4.62 o 
   6   9   7       27.01       38.21     10.19 o 
  -3  10   7        9.61        5.22      5.43 o 
  -2  10   7        3.82        8.53      5.48 o 
  -1  10   7       16.32        8.63      5.09 o 
   0  10   7        0.85        1.36      4.66 o 
   1  10   7        8.56        4.28      5.86 o 
   2  10   7        2.16        2.76      6.05 o 
 -14   0   8        0.38       -7.37      7.67 o 
 -12   0   8        5.63        8.23      5.35 o 
 -10   0   8      190.97      168.02     12.55 o 
  -8   0   8       49.14       55.95      5.13 o 
  -6   0   8      446.85      476.47     10.43 o 
  -4   0   8       56.15       55.12      2.54 o 
  -2   0   8     3926.87     4149.75     38.68 o 
   0   0   8     1163.90     1225.44     15.51 o 
   2   0   8      452.45      540.71      7.96 o 
   4   0   8     2912.66     2931.20     38.13 o 
   6   0   8     1046.98     1082.11     15.15 o 
   8   0   8      118.33      116.20      9.80 o 
  10   0   8        0.87        0.29      6.56 o 
  12   0   8       33.09       54.23     15.10 o 
 -14   1   8        2.95        8.12      5.57 o 
 -13   1   8        5.86       17.50      4.85 o 
 -12   1   8        0.35       -3.59      3.76 o 
 -11   1   8       45.33       44.70      4.28 o 
 -10   1   8        1.51        0.93      2.75 o 
  -9   1   8      371.78      378.19      7.84 o 
  -8   1   8       23.10       19.43      2.46 o 
  -7   1   8       25.33       30.75      3.28 o 
  -6   1   8      102.89      116.86      2.97 o 
  -5   1   8      179.58      157.50      2.79 o 
  -4   1   8      313.72      322.88      4.05 o 
  -3   1   8     4367.97     4802.81     31.67 o 
  -2   1   8     1642.07     1815.26     13.30 o 
  -1   1   8     4170.37     4378.31     33.13 o 
   0   1   8      306.34      281.70      3.52 o 
   1   1   8       55.84       52.54      2.03 o 
   2   1   8        0.01       -0.79      0.86 o 
   3   1   8        7.58       16.72      1.36 o 
   4   1   8       31.31       34.61      1.86 o 
   5   1   8      618.92      567.21      6.74 o 
   6   1   8       70.84       72.76      3.34 o 
   7   1   8      718.22      679.16      9.37 o 
   8   1   8       47.98       50.88      3.35 o 
   9   1   8        2.42       -3.36      3.36 o 
  10   1   8        3.80        0.36      3.86 o 
  11   1   8        8.83        8.12      5.46 o 
  12   1   8        3.19        6.39      6.11 o 
 -13   2   8        8.99        5.86      4.82 o 
 -12   2   8        7.12        1.96      4.10 o 
 -11   2   8       39.76       41.40      4.82 o 
 -10   2   8      192.80      194.65      6.80 o 
  -9   2   8       23.77       18.60      3.66 o 
  -8   2   8      299.63      310.48      6.74 o 
  -7   2   8      135.23      138.32      4.28 o 
  -6   2   8       75.41       76.33      4.23 o 
  -5   2   8      320.81      286.95      5.38 o 
  -4   2   8     2874.90     2903.94     20.77 o 
  -3   2   8      206.47      234.74      3.43 o 
  -2   2   8      537.82      571.62      5.73 o 
  -1   2   8      133.94      124.92      2.18 o 
   0   2   8     1225.84     1203.10      9.85 o 
   1   2   8       12.87        9.59      1.15 o 
   2   2   8      650.41      775.29      8.15 o 
   3   2   8      197.42      181.43      3.41 o 
   4   2   8       13.17        5.49      1.43 o 
   5   2   8       95.32       95.07      3.58 o 
   6   2   8      537.99      489.79      7.47 o 
   7   2   8      226.30      211.17      5.09 o 
   8   2   8       56.18       70.20      3.88 o 
   9   2   8       52.12       62.58      4.98 o 
  10   2   8       18.09       18.67      4.41 o 
  11   2   8       27.54       26.31      6.49 o 
  12   2   8       36.80       47.39     11.34 o 
 -13   3   8        5.68        3.80      6.00 o 
 -12   3   8        2.70        7.20      4.47 o 
 -11   3   8       71.84       78.74      6.94 o 
 -10   3   8        6.26        3.51      3.58 o 
  -9   3   8       83.95       79.01      6.23 o 
  -8   3   8        0.02       -2.53      2.64 o 
  -7   3   8       17.86       10.25      2.43 o 
  -6   3   8       10.01        7.82      1.80 o 
  -5   3   8      134.04      129.94      2.93 o 
  -4   3   8       27.29       21.34      1.81 o 
  -3   3   8     1812.56     1669.35     13.32 o 
  -2   3   8       17.10       12.64      1.30 o 
  -1   3   8      134.43      183.47      2.88 o 
   0   3   8       97.01      116.93      2.37 o 
   1   3   8       47.72       86.45      2.62 o 
   2   3   8       21.71        4.97      1.24 o 
   3   3   8       28.90       22.80      1.80 o 
   4   3   8       15.14       16.94      1.78 o 
   5   3   8        2.15        2.40      1.58 o 
   6   3   8      242.29      239.19      5.00 o 
   7   3   8        0.11       -2.04      2.04 o 
   8   3   8        2.31       -1.70      2.93 o 
   9   3   8       24.74       30.49      4.76 o 
  10   3   8        1.56        5.98      4.64 o 
  11   3   8       28.22       41.72      6.18 o 
  12   3   8        0.70       10.93      7.69 o 
 -13   4   8        0.40      -14.19     14.19 o 
 -12   4   8        0.06       -0.66      5.34 o 
 -11   4   8       57.48       69.85      8.88 o 
 -10   4   8       45.92       45.36      9.16 o 
  -9   4   8        0.32        4.60      3.16 o 
  -8   4   8       53.95       53.09      4.67 o 
  -7   4   8        1.67       -0.86      2.17 o 
  -6   4   8        9.92       -0.25      1.97 o 
  -5   4   8      128.30      139.23      4.24 o 
  -4   4   8      914.25      829.87      9.53 o 
  -3   4   8        0.09       -0.70      1.25 o 
  -2   4   8        0.09       -1.11      1.11 o 
  -1   4   8      152.20      155.56      2.88 o 
   0   4   8      187.53      198.87      3.48 o 
   1   4   8       73.86       76.72      3.24 o 
   2   4   8      410.53      396.03      5.93 o 
   3   4   8        4.74        3.66      1.56 o 
   4   4   8      405.08      404.02      6.46 o 
   5   4   8      165.24      155.48      4.81 o 
   6   4   8      141.50      140.60      6.52 o 
   7   4   8       41.59       44.94      3.73 o 
   8   4   8       17.85       22.65      5.25 o 
   9   4   8        4.54       -3.54      4.18 o 
  10   4   8       42.44       57.90      6.47 o 
  11   4   8        4.27       -2.01      5.48 o 
 -12   5   8        8.34        7.29      5.89 o 
 -11   5   8        0.43        1.64      5.08 o 
 -10   5   8        6.37        3.49      4.43 o 
  -9   5   8       49.07       45.97      4.89 o 
  -8   5   8        8.05        8.93      3.44 o 
  -7   5   8        9.08        1.56      2.52 o 
  -6   5   8       95.52      105.19      4.77 o 
  -5   5   8       37.79       24.17      2.49 o 
  -4   5   8      337.54      324.29      5.88 o 
  -3   5   8       78.92       66.43      3.13 o 
  -2   5   8       26.89       28.05      2.33 o 
  -1   5   8      610.45      582.77      6.40 o 
   0   5   8       46.96       43.85      2.33 o 
   1   5   8      550.72      570.68      7.65 o 
   2   5   8        3.39        2.43      1.96 o 
   3   5   8      293.52      271.57      5.99 o 
   4   5   8        0.33        0.78      2.21 o 
   5   5   8      107.32       98.98      4.77 o 
   6   5   8      316.60      302.11      7.14 o 
   7   5   8      212.64      217.68      6.30 o 
   8   5   8        3.82        4.57      3.69 o 
   9   5   8       38.37       48.92      6.60 o 
  10   5   8        2.92        1.89      5.91 o 
  11   5   8        1.75      -10.55     10.55 o 
 -11   6   8       10.68       10.45      9.51 o 
 -10   6   8       21.96       17.91      5.59 o 
  -9   6   8        8.24        6.62      4.61 o 
  -8   6   8       26.37       19.02      4.07 o 
  -7   6   8       16.31       20.31      3.35 o 
  -6   6   8       34.94       36.37      3.63 o 
  -5   6   8       13.97       10.79      2.35 o 
  -4   6   8      311.01      275.64      6.78 o 
  -3   6   8       36.87       32.56      2.76 o 
  -2   6   8      389.47      352.09      6.31 o 
  -1   6   8        2.90        2.41      2.08 o 
   0   6   8      364.10      332.59     12.27 o 
   1   6   8       23.81       17.59      3.02 o 
   2   6   8       26.18       31.10      3.27 o 
   3   6   8       13.97       12.63      2.92 o 
   4   6   8        1.95       -1.63      2.71 o 
   5   6   8       20.84       20.94      3.45 o 
   6   6   8       80.80       72.99      5.14 o 
   7   6   8       23.48       22.71      4.80 o 
   8   6   8       85.03       78.16      7.20 o 
   9   6   8        5.84       -3.11      7.59 o 
  10   6   8        0.24       -6.20      6.20 o 
 -10   7   8        2.15        5.06      6.44 o 
  -9   7   8       60.64       71.23     10.49 o 
  -8   7   8       10.62        3.93      5.42 o 
  -7   7   8       36.08       40.56      5.26 o 
  -6   7   8       28.43       33.18      4.48 o 
  -5   7   8       31.09       23.17      3.38 o 
  -4   7   8        0.34       -1.62      2.58 o 
  -3   7   8        0.81       -2.60      2.60 o 
  -2   7   8       16.60       18.42      3.64 o 
  -1   7   8      154.65      155.70      8.30 o 
   0   7   8        1.07        0.58      3.08 o 
   1   7   8       72.42       78.15      5.61 o 
   2   7   8        4.57        1.89      3.04 o 
   3   7   8        2.17        0.05      3.16 o 
   4   7   8        8.83        2.96      3.45 o 
   5   7   8       25.59       29.90      4.10 o 
   6   7   8       23.78       21.52      3.99 o 
   7   7   8       13.83       17.99      5.24 o 
   8   7   8        8.42        0.30      5.73 o 
   9   7   8        8.86        9.10      9.26 o 
  -9   8   8        4.09        0.60      7.59 o 
  -8   8   8       26.06       31.15      6.85 o 
  -7   8   8       13.63       13.65      4.86 o 
  -6   8   8       13.79       21.17      8.65 o 
  -5   8   8        0.51       -1.46      4.15 o 
  -4   8   8       14.93        9.38      3.56 o 
  -3   8   8       11.30       10.99      3.92 o 
  -2   8   8        5.44        1.10      3.89 o 
  -1   8   8        4.36        3.46      3.66 o 
   0   8   8       32.30       34.18      4.84 o 
   1   8   8       31.94       32.46      5.50 o 
   2   8   8       86.76       85.41      6.47 o 
   3   8   8      106.11      125.47     11.98 o 
   4   8   8        9.30       14.09      4.23 o 
   5   8   8        7.06        1.63      4.22 o 
   6   8   8        4.16        5.64      4.56 o 
   7   8   8        5.06        5.01      6.27 o 
  -7   9   8        6.42        6.62     18.01 o 
  -6   9   8        1.67        0.31      5.62 o 
  -5   9   8        7.72       -4.17      9.64 o 
  -4   9   8       17.00       17.24      6.40 o 
  -3   9   8        0.24       -2.73      4.29 o 
  -2   9   8        3.90        4.68      3.94 o 
  -1   9   8        4.13       -4.20      4.20 o 
   0   9   8        0.01       -3.61      4.04 o 
   1   9   8       39.53       36.14      5.28 o 
   2   9   8       25.19       30.55      5.21 o 
   3   9   8       59.02       62.01      6.39 o 
   4   9   8       17.02        9.57      6.67 o 
   5   9   8        6.89        4.98      4.99 o 
  -3  10   8        0.15       -6.73     10.37 o 
  -2  10   8        6.46        3.32      5.32 o 
  -1  10   8        4.52        2.35      5.24 o 
   0  10   8       13.31       15.65      5.49 o 
   1  10   8        0.50       -4.97      4.97 o 
   2  10   8       18.03       23.60      7.35 o 
 -13   0   9        2.97        0.50      5.78 o 
 -11   0   9       34.12       33.95      6.55 o 
  -9   0   9      134.11      142.97      8.04 o 
  -7   0   9      671.26      641.05     13.22 o 
  -5   0   9      984.15      910.58     11.80 o 
  -3   0   9      737.92      815.93     10.51 o 
  -1   0   9     1295.33     1300.56     14.27 o 
   1   0   9     1470.41     1614.45     17.70 o 
   3   0   9      850.21     1011.86     13.07 o 
   5   0   9     1456.28     1488.14     22.53 o 
   7   0   9       14.17       14.72      3.81 o 
   9   0   9       24.39       26.71      6.68 o 
  11   0   9       74.88       82.42     11.24 o 
 -14   1   9        3.78        6.35      6.64 o 
 -13   1   9       16.55        9.45      4.65 o 
 -12   1   9       41.81       32.97      4.92 o 
 -11   1   9        4.67        3.49      3.20 o 
 -10   1   9        0.42       -2.43      2.65 o 
  -9   1   9        2.98        2.16      2.41 o 
  -8   1   9       17.79       11.90      2.46 o 
  -7   1   9        4.09        0.61      1.84 o 
  -6   1   9       33.28       53.27      2.49 o 
  -5   1   9       59.38       59.28      2.22 o 
  -4   1   9      413.91      407.30      5.53 o 
  -3   1   9       38.46       19.14      2.95 o 
  -2   1   9      394.06      491.79      5.09 o 
  -1   1   9      221.81      227.13      3.50 o 
   0   1   9      484.82      570.34      5.75 o 
   1   1   9      315.24      343.28      3.90 o 
   2   1   9     1468.07     1656.55     12.20 o 
   3   1   9     1682.65     1764.41     13.19 o 
   4   1   9      830.45      837.56      8.40 o 
   5   1   9       51.95       44.07      2.29 o 
   6   1   9       77.25       88.49      3.73 o 
   7   1   9       89.61       91.30      5.92 o 
   8   1   9        6.94        5.02      2.39 o 
   9   1   9        5.60        3.74      3.39 o 
  10   1   9       65.40       70.12      9.03 o 
  11   1   9       19.51       15.11      5.50 o 
  12   1   9       29.48       38.25      7.07 o 
 -13   2   9        8.02        4.41      4.83 o 
 -12   2   9       12.61       15.12      4.56 o 
 -11   2   9       47.65       47.67      6.70 o 
 -10   2   9       29.58       32.17      5.98 o 
  -9   2   9        0.34       -0.56      2.45 o 
  -8   2   9        8.76        7.45      2.42 o 
  -7   2   9      283.27      283.21      6.07 o 
  -6   2   9      261.49      276.49      4.93 o 
  -5   2   9     1820.12     1867.43     14.78 o 
  -4   2   9     1728.64     1752.74     13.82 o 
  -3   2   9        2.67        2.88      1.24 o 
  -2   2   9       22.73       20.16      1.34 o 
  -1   2   9     1310.04     1400.71     12.14 o 
   0   2   9        3.86        3.36      0.96 o 
   1   2   9        0.89        0.94      0.83 o 
   2   2   9       55.94       39.66      2.09 o 
   3   2   9      566.53      563.67      6.59 o 
   4   2   9       71.20       81.22      2.98 o 
   5   2   9      159.27      151.49      4.00 o 
   6   2   9        0.17       -1.05      1.83 o 
   7   2   9      348.85      314.34      6.29 o 
   8   2   9       11.36        8.72      3.15 o 
   9   2   9        3.90       -0.05      3.55 o 
  10   2   9        1.16       -3.39      4.50 o 
  11   2   9       40.63       40.55      7.43 o 
  12   2   9        2.54       -1.40      7.35 o 
 -13   3   9        0.10       -2.90      5.50 o 
 -12   3   9       21.47       19.58      4.70 o 
 -11   3   9       10.00        8.50      4.12 o 
 -10   3   9       73.63       92.60      7.59 o 
  -9   3   9        0.02       -1.20      2.89 o 
  -8   3   9       10.57        9.24      2.81 o 
  -7   3   9      115.05      111.90      5.36 o 
  -6   3   9      552.75      530.16      7.35 o 
  -5   3   9      407.24      378.60      5.21 o 
  -4   3   9       11.81       10.51      1.44 o 
  -3   3   9       91.82      117.44      2.64 o 
  -2   3   9      421.86      472.63      6.37 o 
  -1   3   9       66.46       75.13      1.95 o 
   0   3   9      486.18      497.28      4.90 o 
   1   3   9       20.13       16.29      1.50 o 
   2   3   9      122.93      160.84      3.56 o 
   3   3   9       35.56       31.10      2.24 o 
   4   3   9        1.71        0.44      1.60 o 
   5   3   9        9.99        4.82      1.77 o 
   6   3   9      381.19      339.21      5.89 o 
   7   3   9       34.82       31.16      3.16 o 
   8   3   9        0.10       -2.77      2.77 o 
   9   3   9        9.42        9.92      4.31 o 
  10   3   9        4.09        5.07      5.73 o 
  11   3   9        2.58       -4.37      6.28 o 
  12   3   9        4.13        1.46     10.19 o 
 -13   4   9        0.71        1.46     15.65 o 
 -12   4   9        6.15        7.02      5.57 o 
 -11   4   9       23.93       14.42      4.81 o 
 -10   4   9        0.03       -2.79      3.59 o 
  -9   4   9       22.19       24.10      4.01 o 
  -8   4   9        0.12       -2.30      2.92 o 
  -7   4   9       64.94       60.72      3.80 o 
  -6   4   9        2.35       -1.97      1.97 o 
  -5   4   9        1.92       -1.23      1.60 o 
  -4   4   9       86.90       93.55      3.39 o 
  -3   4   9      230.29      223.33      3.89 o 
  -2   4   9      148.91      151.16      3.12 o 
  -1   4   9       78.97       78.83      2.54 o 
   0   4   9      356.40      376.81      5.24 o 
   1   4   9       43.88       37.96      1.92 o 
   2   4   9       18.07       19.90      2.01 o 
   3   4   9        6.82        2.89      1.63 o 
   4   4   9       20.82       16.04      2.19 o 
   5   4   9      246.64      230.84      5.78 o 
   6   4   9       55.95       63.38      4.02 o 
   7   4   9       48.43       45.29      3.86 o 
   8   4   9        0.47        0.23      3.38 o 
   9   4   9       15.84       10.53      4.85 o 
  10   4   9       10.33        9.13      5.09 o 
  11   4   9       12.89       14.37      6.69 o 
 -12   5   9        0.72        2.12      5.93 o 
 -11   5   9       33.85       22.08      8.40 o 
 -10   5   9        6.90        3.99      4.02 o 
  -9   5   9        0.44       -3.41      3.41 o 
  -8   5   9        2.35        4.56      3.38 o 
  -7   5   9        3.48        0.88      2.57 o 
  -6   5   9      399.57      364.24      7.51 o 
  -5   5   9      117.16      118.61      4.07 o 
  -4   5   9       53.90       61.53      4.31 o 
  -3   5   9       99.27      105.27      3.58 o 
  -2   5   9       27.94       25.12      2.46 o 
  -1   5   9        5.03        4.78      1.39 o 
   0   5   9      130.18      131.55      5.24 o 
   1   5   9        1.68        2.89      1.68 o 
   2   5   9      138.34      130.78      4.25 o 
   3   5   9       24.99       26.39      2.84 o 
   4   5   9       34.48       32.42      3.21 o 
   5   5   9       74.71       74.72      4.39 o 
   6   5   9      129.73      115.51      5.89 o 
   7   5   9      174.85      176.22      6.92 o 
   8   5   9       54.36       65.75      6.10 o 
   9   5   9        9.44        1.08      5.75 o 
  10   5   9        9.52       13.24      6.09 o 
  11   5   9        0.86      -10.55     10.55 o 
 -11   6   9        5.24       -2.79      5.80 o 
 -10   6   9        9.51       14.68      5.51 o 
  -9   6   9        0.49       -5.49      6.25 o 
  -8   6   9        0.20        4.85      3.67 o 
  -7   6   9       17.60       25.32      3.63 o 
  -6   6   9       10.66        7.28      2.71 o 
  -5   6   9       20.89       21.74      2.84 o 
  -4   6   9      412.81      412.00      7.78 o 
  -3   6   9       30.88       25.76      2.79 o 
  -2   6   9       94.34      109.99      4.41 o 
  -1   6   9       13.87       14.01      2.69 o 
   0   6   9      136.32      142.88      6.00 o 
   1   6   9        9.19        6.27      2.90 o 
   2   6   9        0.07       -0.32      2.49 o 
   3   6   9        4.61        4.62      2.71 o 
   4   6   9       88.36       79.38      6.01 o 
   5   6   9       25.02       25.32      3.66 o 
   6   6   9        2.17       -1.91      3.29 o 
   7   6   9        3.47        2.22      4.32 o 
   8   6   9        0.67       -3.33      6.20 o 
   9   6   9        1.22       -6.20      6.20 o 
  10   6   9        0.09       -2.43      8.19 o 
 -10   7   9        0.11       -2.38      6.20 o 
  -9   7   9        1.25       -0.30      5.36 o 
  -8   7   9       23.33       24.47      6.03 o 
  -7   7   9       61.42       66.58      5.38 o 
  -6   7   9      130.52      148.80      6.95 o 
  -5   7   9       10.15       12.03      3.38 o 
  -4   7   9       33.87       32.44      3.40 o 
  -3   7   9       23.00       28.80      3.68 o 
  -2   7   9        0.27        0.10      3.12 o 
  -1   7   9        4.10        0.73      3.01 o 
   0   7   9       61.23       55.40      4.81 o 
   1   7   9       16.99       18.54      4.04 o 
   2   7   9       28.86       17.48      3.88 o 
   3   7   9      204.48      202.45      7.76 o 
   4   7   9        3.72       -1.71      3.33 o 
   5   7   9        4.46       -0.38      3.38 o 
   6   7   9        6.68       -1.45      3.68 o 
   7   7   9       10.01        3.47      5.15 o 
   8   7   9        7.78        8.12      6.11 o 
   9   7   9        4.43      -12.01     12.01 o 
  -8   8   9        1.75        0.91      5.88 o 
  -7   8   9       22.70       24.91      5.30 o 
  -6   8   9       14.27       21.07      5.16 o 
  -5   8   9        9.32       18.06      5.99 o 
  -4   8   9       63.69       69.13      5.69 o 
  -3   8   9       12.39        1.99      3.80 o 
  -2   8   9        1.34       -3.61      3.61 o 
  -1   8   9       59.37       59.03      5.46 o 
   0   8   9       48.16       39.32      5.50 o 
   1   8   9       32.02       21.81      5.42 o 
   2   8   9       15.04       15.95      4.23 o 
   3   8   9        1.63        4.54      3.89 o 
   4   8   9        1.39       -2.19      3.92 o 
   5   8   9        4.22        5.82      4.44 o 
   6   8   9        6.41       11.51      4.78 o 
   7   8   9        2.68        3.11      6.08 o 
  -6   9   9        2.46       -2.51      6.09 o 
  -5   9   9        5.44       -6.56      6.56 o 
  -4   9   9        0.13       -2.02      6.26 o 
  -3   9   9        1.92       -4.19      4.19 o 
  -2   9   9       12.93       12.32      4.22 o 
  -1   9   9       11.87       10.47      4.46 o 
   0   9   9        7.11        7.49      4.63 o 
   1   9   9        8.83        9.62      4.32 o 
   2   9   9        8.32        9.60      4.57 o 
   3   9   9        0.00        3.58      4.56 o 
   4   9   9        1.28       -4.09      4.09 o 
   5   9   9        2.09        0.31      4.93 o 
  -2  10   9        3.52        1.90      8.04 o 
  -1  10   9        3.18        0.01      6.30 o 
   0  10   9        0.13       -5.11      5.78 o 
   1  10   9        8.74       16.51      8.83 o 
 -14   0  10       47.86       43.31     13.10 o 
 -12   0  10       30.68       27.25      6.03 o 
 -10   0  10       96.46       98.51      8.52 o 
  -8   0  10      365.55      374.80     10.50 o 
  -6   0  10      262.76      244.17      7.42 o 
  -4   0  10     2700.20     2619.26     26.92 o 
  -2   0  10     4337.07     4285.82     40.55 o 
   0   0  10     1632.83     1651.66     22.74 o 
   2   0  10     1716.04     1948.03     21.51 o 
   4   0  10      217.33      200.94      6.51 o 
   6   0  10      366.70      354.02      7.92 o 
   8   0  10      257.00      260.17      9.53 o 
  10   0  10      132.24      154.18     13.06 o 
  12   0  10      101.28      129.91     13.72 o 
 -14   1  10        1.66       -3.87      6.40 o 
 -13   1  10       34.12       35.60      5.45 o 
 -12   1  10        4.42        3.14      3.99 o 
 -11   1  10       99.88       97.37      7.24 o 
 -10   1  10      183.77      190.51      6.02 o 
  -9   1  10      234.09      225.54      6.19 o 
  -8   1  10        4.47        0.26      2.12 o 
  -7   1  10      484.41      476.57      8.00 o 
  -6   1  10      413.50      432.13      6.16 o 
  -5   1  10     1359.36     1271.55     11.15 o 
  -4   1  10      170.68      183.53      3.21 o 
  -3   1  10     1051.90     1044.26      9.09 o 
  -2   1  10     1128.17     1154.39      9.58 o 
  -1   1  10       47.33       33.06      1.86 o 
   0   1  10        2.71        2.48      0.97 o 
   1   1  10       15.16       19.72      1.38 o 
   2   1  10      670.30      723.72      6.79 o 
   3   1  10      481.48      491.32      5.50 o 
   4   1  10      436.27      463.69      5.87 o 
   5   1  10      295.48      276.17      5.31 o 
   6   1  10        4.10        2.44      1.97 o 
   7   1  10      159.30      154.09      4.64 o 
   8   1  10       24.93        9.28      3.04 o 
   9   1  10       51.11       72.98     10.04 o 
  10   1  10        5.40        4.33      5.11 o 
  11   1  10       88.77       98.16      8.29 o 
  12   1  10        7.23        5.03      6.78 o 
 -13   2  10        0.14       -1.24      4.59 o 
 -12   2  10       37.06       30.56      4.95 o 
 -11   2  10        8.71        2.11      3.31 o 
 -10   2  10      217.27      225.38      7.32 o 
  -9   2  10       32.60       28.99      3.75 o 
  -8   2  10      520.79      500.86      8.80 o 
  -7   2  10        9.73        8.70      2.26 o 
  -6   2  10       95.27       86.59      3.18 o 
  -5   2  10      446.82      451.41      5.60 o 
  -4   2  10      186.17      202.03      3.50 o 
  -3   2  10        3.16        0.57      1.00 o 
  -2   2  10      572.81      567.42      5.93 o 
  -1   2  10      288.90      297.32      4.43 o 
   0   2  10        0.50        0.66      0.97 o 
   1   2  10      358.24      399.80      5.15 o 
   2   2  10      815.55      791.67      8.61 o 
   3   2  10      345.79      333.39      4.96 o 
   4   2  10       62.84       57.37      3.77 o 
   5   2  10       26.31       31.13      2.35 o 
   6   2  10      107.23      117.69      5.15 o 
   7   2  10      109.07       98.53      4.89 o 
   8   2  10      203.51      203.70      6.10 o 
   9   2  10        2.12       -3.31      3.31 o 
  10   2  10       56.89       72.72      6.92 o 
  11   2  10        4.51       -0.36      6.31 o 
  12   2  10       44.07       55.05      9.34 o 
 -13   3  10        1.82       -4.84      4.84 o 
 -12   3  10        4.47        1.71      4.62 o 
 -11   3  10       40.97       36.12      5.98 o 
 -10   3  10        4.13       -3.11      3.26 o 
  -9   3  10      157.33      165.52      7.04 o 
  -8   3  10        0.92       -2.56      2.56 o 
  -7   3  10        0.02       -1.55      2.32 o 
  -6   3  10       69.15       85.22      3.32 o 
  -5   3  10      686.75      686.44      7.61 o 
  -4   3  10      240.97      240.25      3.99 o 
  -3   3  10      412.56      318.87      4.80 o 
  -2   3  10     1688.56     1715.13     14.49 o 
  -1   3  10      532.56      508.86      5.31 o 
   0   3  10      117.78      109.26      2.25 o 
   1   3  10      617.15      526.64      6.59 o 
   2   3  10      449.23      470.63      6.41 o 
   3   3  10       63.83       58.99      4.84 o 
   4   3  10        1.62       -1.66      1.66 o 
   5   3  10     1638.96     1627.98     14.97 o 
   6   3  10      298.47      275.44      5.43 o 
   7   3  10       95.92       92.36      4.69 o 
   8   3  10       14.57       12.08      3.80 o 
   9   3  10       59.72       68.11      6.72 o 
  10   3  10       45.69       37.25      5.91 o 
  11   3  10       47.55       42.66     13.53 o 
 -12   4  10       19.52       24.08      6.25 o 
 -11   4  10        2.43       -3.23      4.05 o 
 -10   4  10       69.28       67.07      5.55 o 
  -9   4  10        6.25       -1.58      3.20 o 
  -8   4  10       69.82       84.20      5.36 o 
  -7   4  10        8.26        9.20      2.44 o 
  -6   4  10       43.08       53.68      3.53 o 
  -5   4  10      169.36      161.77      3.98 o 
  -4   4  10      370.41      365.80      6.19 o 
  -3   4  10      999.29     1029.15      9.95 o 
  -2   4  10      417.07      377.45      5.17 o 
  -1   4  10      621.81      691.68      6.88 o 
   0   4  10      104.28       79.77      2.48 o 
   1   4  10       49.32       38.75      2.35 o 
   2   4  10       70.06       60.43      2.89 o 
   3   4  10       19.12       17.01      2.07 o 
   4   4  10      223.99      209.06      4.76 o 
   5   4  10      299.19      327.70      7.89 o 
   6   4  10       99.56       97.80      4.87 o 
   7   4  10       94.25      113.21      5.45 o 
   8   4  10       45.93       41.66      4.70 o 
   9   4  10       43.11       51.97      7.75 o 
  10   4  10       14.32       13.17      9.33 o 
  11   4  10       23.35       22.38      7.08 o 
 -12   5  10        7.14       -0.23      5.60 o 
 -11   5  10       26.19       22.71      5.57 o 
 -10   5  10        2.54        0.54      4.14 o 
  -9   5  10       27.52       22.03      4.49 o 
  -8   5  10       33.71       37.25      4.79 o 
  -7   5  10      136.91      151.57      5.75 o 
  -6   5  10      409.72      374.87      7.69 o 
  -5   5  10      442.39      440.75      7.22 o 
  -4   5  10      869.99      847.51     10.28 o 
  -3   5  10      203.42      216.14      4.68 o 
  -2   5  10        0.67       -1.68      1.68 o 
  -1   5  10       89.19       78.49      2.97 o 
   0   5  10      100.73       95.56      3.97 o 
   1   5  10      232.55      224.12      5.58 o 
   2   5  10       53.55       54.72      3.85 o 
   3   5  10      374.38      340.04      9.12 o 
   4   5  10        5.24        1.23      2.51 o 
   5   5  10       47.09       46.52      4.32 o 
   6   5  10       74.00       89.22      5.55 o 
   7   5  10       51.96       53.45      4.86 o 
   8   5  10       30.61       25.57      5.36 o 
   9   5  10       14.66        4.44      5.99 o 
  10   5  10        9.74        0.19      6.49 o 
 -11   6  10       30.07       40.45      7.82 o 
 -10   6  10        9.01        3.59      8.68 o 
  -9   6  10       13.25       19.25      5.02 o 
  -8   6  10       29.52       35.03      5.00 o 
  -7   6  10        4.13        1.36      3.18 o 
  -6   6  10      123.20      130.28      6.29 o 
  -5   6  10        0.19       -2.25      2.25 o 
  -4   6  10      427.86      412.74      8.34 o 
  -3   6  10       25.02       33.52      3.03 o 
  -2   6  10       52.72       58.47      3.56 o 
  -1   6  10        1.36        0.31      2.30 o 
   0   6  10      242.29      238.62      8.46 o 
   1   6  10       89.53       78.80      5.73 o 
   2   6  10      580.43      573.54     10.76 o 
   3   6  10        6.68        3.98      3.56 o 
   4   6  10      207.31      201.21      6.78 o 
   5   6  10        1.00       -2.93      2.93 o 
   6   6  10       44.95       44.60      4.57 o 
   7   6  10        5.31        0.91      4.31 o 
   8   6  10       33.23       39.06      7.04 o 
   9   6  10        0.03       -6.35      6.35 o 
 -10   7  10       29.53       42.81     10.58 o 
  -9   7  10       12.03        8.73      5.67 o 
  -8   7  10       17.82       19.58      6.10 o 
  -7   7  10       79.61       90.94      6.10 o 
  -6   7  10       34.83       17.95      3.82 o 
  -5   7  10       10.14        9.18      3.48 o 
  -4   7  10        0.13        0.50      2.56 o 
  -3   7  10       85.56      111.44      5.54 o 
  -2   7  10      170.27      173.82      6.97 o 
  -1   7  10       14.89       11.93      3.36 o 
   0   7  10        6.10        6.85      3.29 o 
   1   7  10       63.72       64.30      5.28 o 
   2   7  10       19.89       16.68      4.73 o 
   3   7  10      161.42      162.36      7.66 o 
   4   7  10        4.49        5.05      3.78 o 
   5   7  10       23.25       21.23      4.06 o 
   6   7  10        7.50        1.55      3.69 o 
   7   7  10       27.19       26.80      5.50 o 
   8   7  10        1.74        3.16      4.90 o 
  -8   8  10        0.52        5.63      5.95 o 
  -7   8  10       10.13        8.29      4.59 o 
  -6   8  10        7.65        5.47      4.43 o 
  -5   8  10        5.94        2.07      4.13 o 
  -4   8  10       38.10       38.65      4.84 o 
  -3   8  10        3.53       -0.34      3.41 o 
  -2   8  10       89.47      115.95      6.97 o 
  -1   8  10      102.06      103.26     10.72 o 
   0   8  10       11.51        7.21      3.78 o 
   1   8  10        5.15       -0.04      3.77 o 
   2   8  10       15.76       17.63      4.45 o 
   3   8  10        0.94       -1.84      3.71 o 
   4   8  10       68.63       54.19      6.51 o 
   5   8  10        3.46        5.22      4.36 o 
   6   8  10       27.10       36.40      5.65 o 
   7   8  10        0.84       -4.37      8.73 o 
  -6   9  10        0.03       -3.86     10.37 o 
  -5   9  10       11.54       19.70      7.60 o 
  -4   9  10       17.23       17.17      5.95 o 
  -3   9  10       41.94       41.17      5.41 o 
  -2   9  10       13.54        7.82      4.63 o 
  -1   9  10       65.88       84.67      6.79 o 
   0   9  10        5.69        1.58      4.17 o 
   1   9  10       37.48       42.06      5.66 o 
   2   9  10        0.38       -2.08      4.36 o 
   3   9  10       13.77       18.86      5.02 o 
   4   9  10        1.41       -0.51      4.89 o 
   5   9  10       29.48       46.22     12.01 o 
  -2  10  10        3.46        4.06      7.60 o 
  -1  10  10        0.03       -6.91      6.91 o 
   0  10  10        8.20        2.18     13.10 o 
 -13   0  11       21.29       37.77      7.70 o 
 -11   0  11       49.25       34.72      5.94 o 
  -9   0  11       55.94       50.78      5.59 o 
  -7   0  11      317.72      354.91      9.72 o 
  -5   0  11     1135.67     1103.79     14.22 o 
  -3   0  11     3994.40     4250.19     40.89 o 
  -1   0  11     5180.04     5530.77     55.62 o 
   1   0  11      983.11      933.95     10.84 o 
   3   0  11     2093.10     2092.08     23.39 o 
   5   0  11      333.55      290.48      6.98 o 
   7   0  11      137.68      131.77      8.31 o 
   9   0  11        6.21        3.85      6.30 o 
  11   0  11       10.31       -0.82      7.59 o 
 -13   1  11        0.69        3.48      4.62 o 
 -12   1  11       11.02        8.91      5.19 o 
 -11   1  11       12.48        9.93      3.36 o 
 -10   1  11       40.64       41.21      3.98 o 
  -9   1  11      200.31      186.76      6.05 o 
  -8   1  11      452.40      440.91      8.19 o 
  -7   1  11        3.97        4.59      2.20 o 
  -6   1  11      252.09      218.26      4.31 o 
  -5   1  11      479.70      499.04      5.95 o 
  -4   1  11      731.56      688.50      7.11 o 
  -3   1  11       61.91       71.10      2.11 o 
  -2   1  11     2155.71     2272.04     25.54 o 
  -1   1  11        1.67        1.64      0.84 o 
   0   1  11      326.48      301.91      3.83 o 
   1   1  11       42.68       47.16      1.80 o 
   2   1  11     2123.60     2099.08     15.23 o 
   3   1  11      137.74      131.48      2.73 o 
   4   1  11      438.86      356.64      5.02 o 
   5   1  11       44.07       47.35      2.93 o 
   6   1  11      201.08      193.11      4.76 o 
   7   1  11        1.10        1.87      2.25 o 
   8   1  11       82.81       77.01      5.59 o 
   9   1  11       17.66       15.81      4.85 o 
  10   1  11       35.58       36.13      8.40 o 
  11   1  11        0.49        0.36      5.77 o 
  12   1  11       46.59       61.97     10.06 o 
 -13   2  11       10.71       12.76      4.74 o 
 -12   2  11       13.77        3.65      4.17 o 
 -11   2  11       13.14       10.12      4.06 o 
 -10   2  11        4.26        2.24      3.24 o 
  -9   2  11       73.00       84.41      5.13 o 
  -8   2  11       38.10       35.00      3.21 o 
  -7   2  11      292.62      277.00      6.14 o 
  -6   2  11       51.50       58.99      2.90 o 
  -5   2  11     1399.27     1384.03     12.05 o 
  -4   2  11       20.55       37.39      1.99 o 
  -3   2  11       96.96       88.45      2.34 o 
  -2   2  11      128.38      147.15      2.72 o 
  -1   2  11       28.40       39.57      2.06 o 
   0   2  11      474.47      415.66      5.18 o 
   1   2  11     1243.95     1182.57      9.56 o 
   2   2  11       52.93       46.81      2.39 o 
   3   2  11      236.36      182.63      4.03 o 
   4   2  11      106.92      108.28      3.33 o 
   5   2  11      904.43      900.42     10.04 o 
   6   2  11        1.11       -1.74      1.74 o 
   7   2  11        2.06        3.92      2.33 o 
   8   2  11        4.15        4.18      2.69 o 
   9   2  11       52.11       50.38      5.95 o 
  10   2  11       10.64        3.02      5.14 o 
  11   2  11       77.90       73.98     11.60 o 
  12   2  11       18.80       24.02     15.28 o 
 -13   3  11        8.72        9.78      5.27 o 
 -12   3  11       45.97       48.31     10.49 o 
 -11   3  11        4.06       -0.84      3.78 o 
 -10   3  11       14.27       15.00      3.89 o 
  -9   3  11       47.45       48.10      4.48 o 
  -8   3  11      181.57      175.41      6.24 o 
  -7   3  11        1.65       -0.16      2.44 o 
  -6   3  11      256.61      256.27      5.08 o 
  -5   3  11      105.31      121.34      3.10 o 
  -4   3  11      448.98      396.53      5.37 o 
  -3   3  11       46.14       55.56      2.89 o 
  -2   3  11      779.35      806.91      7.49 o 
  -1   3  11        1.93       -0.25      1.23 o 
   0   3  11        0.50        4.21      1.27 o 
   1   3  11       12.99       19.57      1.68 o 
   2   3  11      151.11      133.38      4.00 o 
   3   3  11        4.20        0.37      1.63 o 
   4   3  11      523.51      523.12      7.67 o 
   5   3  11      173.58      170.72      4.22 o 
   6   3  11       12.26       11.51      2.25 o 
   7   3  11        9.14        3.29      2.50 o 
   8   3  11       16.45       17.51      3.79 o 
   9   3  11        1.30       -4.25      4.25 o 
  10   3  11       42.91       53.57      7.90 o 
  11   3  11       13.77       12.47     11.10 o 
 -12   4  11        1.11        2.58      4.73 o 
 -11   4  11       12.33       11.87      4.55 o 
 -10   4  11        0.42        3.47      3.83 o 
  -9   4  11       28.30       29.24      4.11 o 
  -8   4  11       75.50       89.40      5.56 o 
  -7   4  11       32.11       37.48      3.83 o 
  -6   4  11      116.84      112.16      4.64 o 
  -5   4  11      236.65      232.52      4.83 o 
  -4   4  11       19.09       20.20      1.99 o 
  -3   4  11     1765.14     1728.35     14.61 o 
  -2   4  11        5.90       11.57      1.70 o 
  -1   4  11      355.75      333.03      4.96 o 
   0   4  11        0.67       -1.26      1.26 o 
   1   4  11        0.36       -1.55      1.55 o 
   2   4  11        2.14        3.60      1.79 o 
   3   4  11      438.34      416.07      7.76 o 
   4   4  11      746.55      686.05     10.21 o 
   5   4  11      888.28      894.32     19.38 o 
   6   4  11       30.89       24.64      3.70 o 
   7   4  11       29.79       31.78      4.92 o 
   8   4  11       10.96       13.66      4.45 o 
   9   4  11       52.34       58.33      7.37 o 
  10   4  11        1.49       -1.98      6.19 o 
  11   4  11       51.64       33.48     17.83 o 
 -11   5  11        0.04       -4.45      4.45 o 
 -10   5  11       15.21       13.83      5.82 o 
  -9   5  11       13.72       11.94      4.87 o 
  -8   5  11       30.32       37.51      4.47 o 
  -7   5  11        8.17        2.29      2.80 o 
  -6   5  11        5.32        3.49      2.76 o 
  -5   5  11       89.84       94.23      6.18 o 
  -4   5  11      249.00      256.69      5.75 o 
  -3   5  11      135.29      130.07      5.27 o 
  -2   5  11      893.94      855.49     11.02 o 
  -1   5  11      232.19      203.53      4.02 o 
   0   5  11      137.71      133.97      4.58 o 
   1   5  11       98.35      102.78      4.21 o 
   2   5  11      286.36      270.09      6.92 o 
   3   5  11       28.30       17.99      2.98 o 
   4   5  11      354.01      355.56      8.37 o 
   5   5  11       14.54        8.19      3.11 o 
   6   5  11      200.72      206.03      7.03 o 
   7   5  11        7.98        8.69      3.67 o 
   8   5  11      115.66      131.15      8.03 o 
   9   5  11        0.82       -5.51      5.51 o 
  10   5  11       20.13       17.47      6.89 o 
 -11   6  11       39.60       43.07     10.32 o 
 -10   6  11        4.41        2.06      7.69 o 
  -9   6  11       19.57       15.59      4.83 o 
  -8   6  11       62.96       58.77      6.36 o 
  -7   6  11       89.13      104.55      8.98 o 
  -6   6  11       11.02        9.43      3.26 o 
  -5   6  11        5.75        3.27      2.53 o 
  -4   6  11        1.27        1.42      2.38 o 
  -3   6  11       16.44       19.55      2.77 o 
  -2   6  11       15.78       16.33      2.81 o 
  -1   6  11      359.61      346.98      7.81 o 
   0   6  11       31.50       24.54      3.58 o 
   1   6  11       98.33      110.38      8.56 o 
   2   6  11        3.91       -2.54      2.54 o 
   3   6  11      178.98      161.52      6.15 o 
   4   6  11        2.29       -2.23      2.88 o 
   5   6  11        5.30        2.67      3.22 o 
   6   6  11       11.92       20.76      3.94 o 
   7   6  11      147.26      173.41      9.74 o 
   8   6  11        2.30        0.96      4.55 o 
   9   6  11       10.56       -3.12      5.24 o 
 -10   7  11       43.60       60.57     10.03 o 
  -9   7  11        4.14       -5.70      5.74 o 
  -8   7  11       51.72       67.10      6.90 o 
  -7   7  11        0.00       -3.37      3.53 o 
  -6   7  11       32.52       35.45      4.21 o 
  -5   7  11      101.70      116.98      6.25 o 
  -4   7  11       21.00       21.05      3.31 o 
  -3   7  11        4.92        0.81      3.17 o 
  -2   7  11        5.94        5.78      3.30 o 
  -1   7  11        0.66       -0.68      3.39 o 
   0   7  11      154.35      171.05      7.49 o 
   1   7  11       53.10       55.31      6.99 o 
   2   7  11       68.37       66.58      6.36 o 
   3   7  11        0.11        3.56      3.85 o 
   4   7  11        0.38        1.29      3.72 o 
   5   7  11        0.72       -3.40      3.40 o 
   6   7  11       38.10       40.19      5.54 o 
   7   7  11        1.73       -4.70      4.70 o 
   8   7  11       18.23       17.14      6.57 o 
  -8   8  11        0.02       -2.49      6.23 o 
  -7   8  11       12.61       18.81      5.11 o 
  -6   8  11       15.18       11.99      4.36 o 
  -5   8  11        3.36        5.51      6.10 o 
  -4   8  11        0.52        2.31      5.04 o 
  -3   8  11       10.30       11.55      3.81 o 
  -2   8  11        9.51        5.33      3.88 o 
  -1   8  11       34.65       45.35      5.17 o 
   0   8  11        0.13       -0.04      4.46 o 
   1   8  11       87.34       98.85      6.86 o 
   2   8  11       71.05       58.63      6.06 o 
   3   8  11        0.70        3.93      4.06 o 
   4   8  11       15.10       25.48      4.98 o 
   5   8  11       28.52       25.97      5.52 o 
   6   8  11        0.00       -2.58      4.95 o 
  -6   9  11        1.87       -6.95      6.99 o 
  -5   9  11        2.26        3.77      5.79 o 
  -4   9  11        5.37        4.48      4.67 o 
  -3   9  11        0.11       -0.26      4.28 o 
  -2   9  11       45.47       43.53      6.62 o 
  -1   9  11        1.12       -4.13      4.13 o 
   0   9  11       25.10       34.73      5.46 o 
   1   9  11        5.03       -2.18      4.31 o 
   2   9  11        0.60       -4.40      4.40 o 
   3   9  11       12.68        0.81      4.89 o 
   4   9  11       33.72       36.37      5.95 o 
 -12   0  12       18.11       11.67      5.51 o 
 -10   0  12       46.61       38.80      5.28 o 
  -8   0  12       54.64       59.28      6.01 o 
  -6   0  12      194.91      184.59      7.44 o 
  -4   0  12        3.47       -1.57      1.57 o 
  -2   0  12     2418.79     2584.09     26.68 o 
   0   0  12       53.94       75.43      3.01 o 
   2   0  12      706.31      795.09     10.21 o 
   4   0  12        7.95        4.29      2.25 o 
   6   0  12        1.95        2.47      3.37 o 
   8   0  12        0.92        3.51      4.04 o 
  10   0  12        6.63       -9.57     10.92 o 
  12   0  12        1.89       -6.59      9.07 o 
 -13   1  12        0.05       -2.94      4.57 o 
 -12   1  12        2.24       -2.57      3.98 o 
 -11   1  12        0.23       -3.14      3.14 o 
 -10   1  12       14.03       14.40      3.14 o 
  -9   1  12      108.46      118.20      5.40 o 
  -8   1  12       95.94       89.60      6.62 o 
  -7   1  12       83.07       89.55      4.22 o 
  -6   1  12      109.70      116.91      4.14 o 
  -5   1  12      138.65      130.12      2.98 o 
  -4   1  12      299.52      355.36      6.46 o 
  -3   1  12      125.95      120.93      2.67 o 
  -2   1  12      441.13      449.06      6.12 o 
  -1   1  12      937.04     1071.26      9.26 o 
   0   1  12        6.91       11.54      1.19 o 
   1   1  12       13.64        7.40      1.18 o 
   2   1  12      560.38      558.36      6.04 o 
   3   1  12       31.16       32.47      1.89 o 
   4   1  12      199.87      188.36      3.58 o 
   5   1  12      103.42      104.75      5.75 o 
   6   1  12        6.57        1.17      2.12 o 
   7   1  12       17.17       12.38      2.59 o 
   8   1  12       16.18        6.73      3.02 o 
   9   1  12       23.87       22.00      5.00 o 
  10   1  12        3.28        3.75      5.06 o 
  11   1  12       10.89       12.66      5.84 o 
  12   1  12        5.22       -9.17      9.22 o 
 -13   2  12        0.00       -1.31      4.66 o 
 -12   2  12       42.45       52.53      6.46 o 
 -11   2  12        0.27       -3.65      3.65 o 
 -10   2  12        0.48       -3.07      3.07 o 
  -9   2  12        8.00        7.94      3.20 o 
  -8   2  12       21.76       15.28      2.72 o 
  -7   2  12      107.08      122.95      4.80 o 
  -6   2  12       42.36       61.06      3.03 o 
  -5   2  12      280.41      283.18      4.56 o 
  -4   2  12      266.55      278.59      4.87 o 
  -3   2  12      379.95      395.94      5.13 o 
  -2   2  12        5.10       13.00      1.52 o 
  -1   2  12      269.89      312.52      5.11 o 
   0   2  12      643.65      621.65      6.85 o 
   1   2  12      679.41      652.05      6.35 o 
   2   2  12       21.71       25.06      1.94 o 
   3   2  12      260.69      239.99      4.73 o 
   4   2  12       24.42       23.97      2.12 o 
   5   2  12       71.86       76.17      3.35 o 
   6   2  12      182.63      178.12      4.44 o 
   7   2  12        2.91        4.84      2.31 o 
   8   2  12       28.48       26.62      3.59 o 
   9   2  12        0.70       -4.63      4.63 o 
  10   2  12        1.33       -4.94      5.82 o 
  11   2  12        3.59       11.14      8.92 o 
 -13   3  12        5.21        8.84      5.29 o 
 -12   3  12        3.59        2.18      4.52 o 
 -11   3  12       34.73       37.88      5.28 o 
 -10   3  12       20.62       19.01      4.44 o 
  -9   3  12        0.69       -1.43      3.01 o 
  -8   3  12       17.14       14.64      3.27 o 
  -7   3  12      325.15      312.73      7.72 o 
  -6   3  12       87.70       84.70      3.44 o 
  -5   3  12      117.13      112.36      3.09 o 
  -4   3  12       50.76       56.01      2.53 o 
  -3   3  12       69.73       74.78      3.44 o 
  -2   3  12       14.67       17.86      1.50 o 
  -1   3  12       87.56       84.66      2.88 o 
   0   3  12        0.97       -0.98      1.15 o 
   1   3  12        0.12       -1.50      1.50 o 
   2   3  12      154.70      165.45      3.80 o 
   3   3  12        1.46       -1.12      1.63 o 
   4   3  12       33.64       39.52      2.83 o 
   5   3  12     1136.40     1072.09     12.60 o 
   6   3  12      172.74      179.06      4.60 o 
   7   3  12       29.37       31.79      3.63 o 
   8   3  12        0.27       -1.88      3.75 o 
   9   3  12       11.08        3.25      5.40 o 
  10   3  12       27.59       21.98      8.39 o 
  11   3  12       15.16       40.05     13.46 o 
 -12   4  12       10.99        8.03      5.02 o 
 -11   4  12        1.04        1.82      4.32 o 
 -10   4  12        4.68        4.24      3.90 o 
  -9   4  12       11.76       16.02      3.72 o 
  -8   4  12       12.60       13.26      3.45 o 
  -7   4  12        0.12       -2.61      2.61 o 
  -6   4  12        0.85       -2.16      2.16 o 
  -5   4  12        4.91        3.28      1.85 o 
  -4   4  12      826.01      783.98      9.38 o 
  -3   4  12       58.25       57.26      2.95 o 
  -2   4  12      191.95      164.83      3.83 o 
  -1   4  12      123.39      135.75      3.47 o 
   0   4  12       43.81       45.79      2.70 o 
   1   4  12       70.63       64.34      3.41 o 
   2   4  12       70.21       68.88      3.58 o 
   3   4  12      112.69      112.80      4.46 o 
   4   4  12       69.24       71.32      4.67 o 
   5   4  12       26.51       26.84      3.67 o 
   6   4  12       14.94       13.82      3.39 o 
   7   4  12        0.10       -0.05      3.12 o 
   8   4  12        0.21       -3.93      3.93 o 
   9   4  12       27.89       41.11      6.91 o 
  10   4  12        4.15       11.16      6.70 o 
 -11   5  12        0.01        3.62      5.09 o 
 -10   5  12        4.92        0.08      4.36 o 
  -9   5  12        5.73        5.81      5.83 o 
  -8   5  12        0.18       -0.56      3.71 o 
  -7   5  12       99.85      101.98      5.59 o 
  -6   5  12      267.96      247.12      7.00 o 
  -5   5  12       77.40       76.40      4.05 o 
  -4   5  12       36.68       30.63      2.99 o 
  -3   5  12      123.19      119.88      4.40 o 
  -2   5  12       11.42       15.80      2.42 o 
  -1   5  12       13.22        5.56      2.21 o 
   0   5  12       73.51       83.98      4.37 o 
   1   5  12        7.28        7.40      2.23 o 
   2   5  12       25.20       19.00      3.01 o 
   3   5  12       19.86       23.89      4.53 o 
   4   5  12      108.19      122.07      5.98 o 
   5   5  12       35.47       31.37      4.21 o 
   6   5  12        8.88       -0.90      3.17 o 
   7   5  12        1.59        0.46      3.51 o 
   8   5  12        4.79        0.24      4.29 o 
   9   5  12       17.02       12.64      5.36 o 
  10   5  12        0.35        7.56      6.99 o 
 -11   6  12        2.45        1.88      7.51 o 
 -10   6  12        0.04       -0.85      5.05 o 
  -9   6  12        5.18        8.63      5.28 o 
  -8   6  12        2.68       -0.65      4.41 o 
  -7   6  12        1.65       -2.13      3.20 o 
  -6   6  12        7.48       -2.21      2.91 o 
  -5   6  12      291.60      286.80      7.75 o 
  -4   6  12      267.63      248.07      6.25 o 
  -3   6  12      139.37      139.13      4.79 o 
  -2   6  12        0.06       -2.32      2.32 o 
  -1   6  12        0.47        0.41      3.53 o 
   0   6  12       54.25       40.91      7.04 o 
   1   6  12       26.72       25.05      3.88 o 
   2   6  12        6.56        4.80      2.82 o 
   3   6  12        8.19        1.36      2.86 o 
   4   6  12        0.00        0.59      3.00 o 
   5   6  12       11.19        8.53      3.32 o 
   6   6  12       11.92       12.35      3.77 o 
   7   6  12        2.03       -0.62      4.78 o 
   8   6  12        0.02       -4.54      4.54 o 
   9   6  12        7.86        1.09      5.52 o 
 -10   7  12        4.44        4.82      8.36 o 
  -9   7  12        2.49        0.05      6.28 o 
  -8   7  12        0.44        1.11      4.74 o 
  -7   7  12       20.98       20.94      5.41 o 
  -6   7  12       43.44       58.48      6.32 o 
  -5   7  12       52.98       45.32      4.57 o 
  -4   7  12       77.49       92.48      5.66 o 
  -3   7  12       60.41       70.77      5.79 o 
  -2   7  12        3.20        2.47      3.06 o 
  -1   7  12        0.32        2.75      3.33 o 
   0   7  12       10.08       11.35      3.92 o 
   1   7  12        0.04       -2.95      2.95 o 
   2   7  12       65.45       72.90      7.65 o 
   3   7  12        0.21        1.51      3.29 o 
   4   7  12       46.85       40.60      4.94 o 
   5   7  12        6.19        1.04      3.78 o 
   6   7  12        2.28        0.44      5.14 o 
   7   7  12        3.78       -0.15      4.77 o 
   8   7  12        7.06        6.15      6.25 o 
  -8   8  12        1.67        6.06      8.61 o 
  -7   8  12        0.64        2.64      5.78 o 
  -6   8  12        0.00       -3.74      4.59 o 
  -5   8  12       16.27        8.76      5.03 o 
  -4   8  12       11.93        9.21      4.19 o 
  -3   8  12       24.65       30.38      4.76 o 
  -2   8  12        0.03       -2.57      3.77 o 
  -1   8  12        0.73        2.39      3.94 o 
   0   8  12        4.58        5.11      3.84 o 
   1   8  12       21.78       15.51      4.26 o 
   2   8  12        6.57       -1.72      4.04 o 
   3   8  12       37.87       37.66      5.52 o 
   4   8  12       20.17       24.64      8.51 o 
   5   8  12        0.03       -5.36      6.67 o 
   6   8  12        3.78       -0.93      6.09 o 
  -6   9  12        2.81       -0.73      9.10 o 
  -5   9  12        9.88       -0.56      5.61 o 
  -4   9  12        0.14       -1.28      5.43 o 
  -3   9  12        4.04        0.52      7.62 o 
  -2   9  12        0.79       -0.17      4.33 o 
  -1   9  12        0.10       -3.89      4.29 o 
   0   9  12        0.17       -4.37      4.37 o 
   1   9  12        2.48        1.84      4.63 o 
   2   9  12        2.98        0.09      5.96 o 
   3   9  12        8.08        6.77      5.08 o 
   4   9  12        3.63       -6.91     10.19 o 
 -13   0  13       26.87       35.31      7.18 o 
 -11   0  13       48.30       36.43     11.42 o 
  -9   0  13      377.33      377.50     11.48 o 
  -7   0  13      691.70      660.74     14.14 o 
  -5   0  13      184.87      139.82      4.40 o 
  -3   0  13       31.10       35.86      3.47 o 
  -1   0  13     2955.62     2956.37     30.08 o 
   1   0  13     3403.69     3570.44     54.51 o 
   3   0  13      222.24      199.79      4.98 o 
   5   0  13       23.30       13.05      2.90 o 
   7   0  13        0.12       -0.33      3.59 o 
   9   0  13      122.51      106.53     11.14 o 
  11   0  13       49.65       58.69     10.68 o 
 -13   1  13        3.21        7.24      6.34 o 
 -12   1  13       12.50       13.89      4.62 o 
 -11   1  13        0.50       -2.32      3.13 o 
 -10   1  13        4.06        0.09      2.98 o 
  -9   1  13       10.66        4.65      2.71 o 
  -8   1  13      337.27      300.20      8.00 o 
  -7   1  13       20.32       24.11      2.79 o 
  -6   1  13     1038.70     1003.51     12.43 o 
  -5   1  13        3.89        2.74      1.45 o 
  -4   1  13       48.59       52.68      2.31 o 
  -3   1  13      441.94      478.82      5.77 o 
  -2   1  13      620.10      526.19      7.19 o 
  -1   1  13       69.56       74.29      2.23 o 
   0   1  13     1329.71     1201.13     10.50 o 
   1   1  13      141.41      175.34      4.07 o 
   2   1  13      150.52      146.84      2.97 o 
   3   1  13       16.48       23.36      1.84 o 
   4   1  13        4.20        1.44      1.64 o 
   5   1  13        1.07       -0.26      1.72 o 
   6   1  13        8.75        7.25      2.65 o 
   7   1  13       58.58       59.75      5.59 o 
   8   1  13       38.14       35.85      3.96 o 
   9   1  13        1.51        4.70      4.67 o 
  10   1  13       32.19       33.70      6.83 o 
  11   1  13        0.01        1.92     12.84 o 
 -13   2  13        8.66       -0.86      4.59 o 
 -12   2  13        1.76       -2.85      3.98 o 
 -11   2  13        5.11        3.74      4.21 o 
 -10   2  13       15.74       12.36      3.68 o 
  -9   2  13        7.01        2.74      2.63 o 
  -8   2  13        1.48       -1.18      2.30 o 
  -7   2  13      733.73      670.15     10.18 o 
  -6   2  13        0.04        0.86      1.80 o 
  -5   2  13        0.02        0.01      1.45 o 
  -4   2  13       23.16       21.45      1.71 o 
  -3   2  13      298.66      295.10      4.44 o 
  -2   2  13      127.05      138.48      3.98 o 
  -1   2  13       26.99       16.21      1.70 o 
   0   2  13      803.48      830.92      8.48 o 
   1   2  13       36.19       33.56      1.97 o 
   2   2  13       31.06       27.46      2.39 o 
   3   2  13      132.90      126.14      7.27 o 
   4   2  13       69.07       72.20      3.52 o 
   5   2  13       14.19       11.99      2.35 o 
   6   2  13        7.35        8.61      2.46 o 
   7   2  13      140.09      151.75      5.31 o 
   8   2  13       37.47       34.57      4.08 o 
   9   2  13       39.25       44.65      5.57 o 
  10   2  13        2.46       -5.83      5.83 o 
  11   2  13        7.05       -2.34      8.74 o 
 -13   3  13        0.02       -6.36      6.36 o 
 -12   3  13        0.12       -3.99      4.32 o 
 -11   3  13        7.30        8.52      4.09 o 
 -10   3  13        5.51        2.93      4.22 o 
  -9   3  13       13.51       10.16      3.54 o 
  -8   3  13       11.52       14.28      3.36 o 
  -7   3  13       25.07       24.63      3.49 o 
  -6   3  13        9.03        9.10      2.04 o 
  -5   3  13      265.58      232.18      4.34 o 
  -4   3  13      140.38      113.85      5.21 o 
  -3   3  13      439.85      476.65      6.76 o 
  -2   3  13       73.04       81.71      3.04 o 
  -1   3  13        9.46       12.55      2.07 o 
   0   3  13      143.98      159.38      3.36 o 
   1   3  13      143.82      145.59      3.89 o 
   2   3  13      135.40      131.74      4.46 o 
   3   3  13      197.33      164.29      4.71 o 
   4   3  13      212.51      219.14      5.67 o 
   5   3  13       68.51       69.97      4.21 o 
   6   3  13      357.03      367.07      7.11 o 
   7   3  13        9.98        3.22      3.18 o 
   8   3  13       49.88       63.66      6.66 o 
   9   3  13       11.22        6.71      5.85 o 
  10   3  13       39.12       52.06     10.36 o 
  11   3  13        0.16      -13.83     13.83 o 
 -12   4  13        0.63        2.58      5.23 o 
 -11   4  13        5.66        6.22      4.54 o 
 -10   4  13        1.95        4.24      4.15 o 
  -9   4  13       93.08       94.25      6.90 o 
  -8   4  13       69.84       73.62      6.04 o 
  -7   4  13      169.08      180.34      7.87 o 
  -6   4  13      147.99      145.55      9.06 o 
  -5   4  13       26.57       24.18      2.66 o 
  -4   4  13      444.12      447.44      6.81 o 
  -3   4  13      301.03      317.03      5.58 o 
  -2   4  13      223.35      232.90      4.80 o 
  -1   4  13      454.52      390.54      6.11 o 
   0   4  13       91.65       99.83      4.15 o 
   1   4  13      129.95      112.88      3.59 o 
   2   4  13       52.43       57.15      3.45 o 
   3   4  13      225.40      224.55      5.69 o 
   4   4  13     1425.04     1378.59     16.40 o 
   5   4  13       25.25       17.59      3.38 o 
   6   4  13        2.10        1.08      3.26 o 
   7   4  13       23.65       30.48      4.18 o 
   8   4  13       27.11       35.92      5.39 o 
   9   4  13       15.25       10.19      6.13 o 
  10   4  13        8.23        5.54      6.92 o 
 -11   5  13        4.87       -4.95      5.31 o 
 -10   5  13        6.68        8.57      5.61 o 
  -9   5  13       21.32       15.62      4.73 o 
  -8   5  13       71.54       64.96      6.09 o 
  -7   5  13       63.56       69.61      5.99 o 
  -6   5  13      173.90      184.27      6.26 o 
  -5   5  13        2.68        4.23      2.24 o 
  -4   5  13       79.74       95.99      4.33 o 
  -3   5  13      479.86      471.79      8.05 o 
  -2   5  13       93.87      100.63      5.07 o 
  -1   5  13        4.18       -0.71      2.02 o 
   0   5  13      200.64      180.50      4.67 o 
   1   5  13       11.62        8.26      2.22 o 
   2   5  13      393.38      327.88      7.02 o 
   3   5  13        2.52       -0.84      3.88 o 
   4   5  13       46.33       43.75      4.30 o 
   5   5  13      124.76      129.18      6.47 o 
   6   5  13        0.22       -3.11      3.11 o 
   7   5  13        6.00       -1.17      3.59 o 
   8   5  13        7.74        1.45      4.67 o 
   9   5  13       38.79       41.42      6.22 o 
 -10   6  13        7.93        1.94      5.42 o 
  -9   6  13        5.67       10.10      4.75 o 
  -8   6  13       16.76       21.00      5.17 o 
  -7   6  13        0.05       -0.61      3.28 o 
  -6   6  13        1.14        0.40      3.16 o 
  -5   6  13      353.19      317.83      8.25 o 
  -4   6  13       25.06       20.36      3.02 o 
  -3   6  13        3.55        3.16      2.58 o 
  -2   6  13       69.04       78.96      4.78 o 
  -1   6  13        3.25        2.19      2.70 o 
   0   6  13      105.56      111.73      6.43 o 
   1   6  13      178.33      165.96      6.23 o 
   2   6  13       13.32       11.34      3.65 o 
   3   6  13       61.39       68.10      4.99 o 
   4   6  13       89.50      103.39      6.04 o 
   5   6  13       39.18       39.88      6.94 o 
   6   6  13        0.91        4.12      3.76 o 
   7   6  13        3.11        3.12      4.21 o 
   8   6  13        7.20       -1.48      5.09 o 
   9   6  13       20.34       31.56      7.06 o 
  -9   7  13        3.50        5.98      5.50 o 
  -8   7  13        2.81       -4.72      4.72 o 
  -7   7  13        0.01       -3.28      3.68 o 
  -6   7  13       71.56       75.68      5.68 o 
  -5   7  13       12.16        7.57      3.72 o 
  -4   7  13       16.97       21.03      3.53 o 
  -3   7  13       29.70       32.72      4.37 o 
  -2   7  13        6.56       -0.13      3.15 o 
  -1   7  13       27.19       27.63      3.94 o 
   0   7  13        2.31       -0.84      3.20 o 
   1   7  13        0.94        1.12      3.30 o 
   2   7  13       51.38       39.25      4.94 o 
   3   7  13       25.55       25.22      5.36 o 
   4   7  13       34.17       37.53      5.08 o 
   5   7  13        3.80        3.54      3.88 o 
   6   7  13       12.14        4.53      4.03 o 
   7   7  13        6.53       11.84      5.29 o 
  -8   8  13        0.74        6.19     17.47 o 
  -7   8  13        5.49        4.22      4.63 o 
  -6   8  13        0.57       -1.05      5.13 o 
  -5   8  13        0.11       -4.97      4.97 o 
  -4   8  13        0.53       -3.85      3.85 o 
  -3   8  13       23.14       35.68      6.20 o 
  -2   8  13       11.78       20.23      4.25 o 
  -1   8  13       29.99       31.21      5.36 o 
   0   8  13        4.54        6.22      4.88 o 
   1   8  13        0.00       -3.63      3.63 o 
   2   8  13       59.68       51.19      5.86 o 
   3   8  13       30.37       31.80      5.83 o 
   4   8  13        0.05       -3.48      5.99 o 
   5   8  13       23.01       18.27      5.23 o 
   6   8  13        2.38       -3.32      6.38 o 
  -5   9  13        4.49        2.86      5.95 o 
  -4   9  13        1.15       -1.01      5.84 o 
  -3   9  13        7.93       12.51      4.85 o 
  -2   9  13        4.66       -4.39      4.39 o 
  -1   9  13       10.65       -1.27      4.66 o 
   0   9  13       15.98       17.80      4.89 o 
   1   9  13       16.13       10.74      5.23 o 
   2   9  13        9.86       17.62      5.30 o 
   3   9  13        0.53       -0.55      4.70 o 
 -12   0  14       30.01       22.56      5.99 o 
 -10   0  14        9.68       10.74      4.38 o 
  -8   0  14       38.92       23.59      4.32 o 
  -6   0  14      385.20      374.26      9.80 o 
  -4   0  14      848.80      799.16     13.46 o 
  -2   0  14       84.89       93.95      3.69 o 
   0   0  14      931.65      996.40     14.60 o 
   2   0  14     3077.70     3004.03     28.45 o 
   4   0  14      606.45      607.15      9.74 o 
   6   0  14      197.57      167.91      7.49 o 
   8   0  14       51.96       48.35      5.97 o 
  10   0  14       70.60       70.17     10.31 o 
 -13   1  14       29.79       29.20      5.59 o 
 -12   1  14        0.09       -0.41      4.24 o 
 -11   1  14        5.34        3.54      3.31 o 
 -10   1  14        4.22       -0.32      2.97 o 
  -9   1  14        0.72       -1.55      2.54 o 
  -8   1  14       30.73       31.94      3.39 o 
  -7   1  14      381.90      379.15      7.41 o 
  -6   1  14      199.56      179.21      4.87 o 
  -5   1  14      645.67      579.69      8.06 o 
  -4   1  14      279.37      285.44      4.51 o 
  -3   1  14        0.23        4.67      1.23 o 
  -2   1  14        0.97       -0.85      1.10 o 
  -1   1  14        5.31       10.33      1.30 o 
   0   1  14      770.28      733.28      7.88 o 
   1   1  14     2102.72     2006.72     15.09 o 
   2   1  14        6.03        2.04      1.32 o 
   3   1  14     2044.13     1942.27     15.62 o 
   4   1  14       26.74       34.88      2.47 o 
   5   1  14       46.19       43.66      2.94 o 
   6   1  14       76.49       88.87      3.88 o 
   7   1  14       23.17       24.17      3.44 o 
   8   1  14        3.08        0.65      3.24 o 
   9   1  14      103.44      106.26     15.35 o 
  10   1  14        0.39        8.31      6.85 o 
  11   1  14       82.39      114.28     12.69 o 
 -13   2  14        0.09       -4.81      4.81 o 
 -12   2  14       60.97       71.82      5.71 o 
 -11   2  14        1.88       -2.48      3.73 o 
 -10   2  14       25.03       33.23      4.46 o 
  -9   2  14       53.15       59.64      4.26 o 
  -8   2  14       92.86      104.47      5.02 o 
  -7   2  14        0.13       -0.97      2.20 o 
  -6   2  14     2109.58     2145.98     19.41 o 
  -5   2  14      540.91      544.79      7.21 o 
  -4   2  14      968.20      950.93     10.47 o 
  -3   2  14       20.34       26.04      1.78 o 
  -2   2  14        0.05       -0.39      1.31 o 
  -1   2  14       53.65       57.27      2.63 o 
   0   2  14      821.51      776.81      8.93 o 
   1   2  14       17.44       15.99      1.75 o 
   2   2  14      467.95      444.26      6.95 o 
   3   2  14       59.23       56.20      3.43 o 
   4   2  14      550.64      544.63      8.27 o 
   5   2  14       36.46       34.20      2.92 o 
   6   2  14        5.66        4.64      2.42 o 
   7   2  14       74.61       76.11      4.37 o 
   8   2  14       17.90       19.44      3.59 o 
   9   2  14        3.36        2.11      3.89 o 
  10   2  14      128.16      138.90     13.78 o 
  11   2  14        2.27        2.73     10.92 o 
 -13   3  14       30.33       36.03     12.01 o 
 -12   3  14        0.88       -1.83      4.23 o 
 -11   3  14       50.90       59.12      5.91 o 
 -10   3  14        2.28        1.02      3.53 o 
  -9   3  14       46.08       63.16      5.14 o 
  -8   3  14        6.36        0.30      3.13 o 
  -7   3  14      761.08      734.70     12.59 o 
  -6   3  14      109.23      100.78      4.21 o 
  -5   3  14     1118.35     1086.72     20.10 o 
  -4   3  14        5.28        4.09      1.70 o 
  -3   3  14     1100.25     1118.66     11.83 o 
  -2   3  14       59.33       70.32      2.96 o 
  -1   3  14      619.45      673.60      8.37 o 
   0   3  14      113.40      119.48      3.89 o 
   1   3  14     1127.69     1089.30     12.75 o 
   2   3  14       29.92       35.21      2.87 o 
   3   3  14      894.23      834.47     11.60 o 
   4   3  14        6.89        5.23      2.52 o 
   5   3  14       14.60       12.84      3.16 o 
   6   3  14        1.31        3.42      2.45 o 
   7   3  14        1.69       -1.92      3.20 o 
   8   3  14        0.70       -2.11      3.68 o 
   9   3  14       71.32       54.23     14.19 o 
  10   3  14       15.14       15.17      8.96 o 
 -12   4  14       26.19       24.19      7.04 o 
 -11   4  14        0.59       -4.11      4.53 o 
 -10   4  14       53.16       58.87      6.14 o 
  -9   4  14       89.59       92.24      6.73 o 
  -8   4  14        5.44        5.44      3.59 o 
  -7   4  14       12.00        4.24      3.27 o 
  -6   4  14      155.45      160.73      7.84 o 
  -5   4  14       46.37       51.80      3.33 o 
  -4   4  14      228.70      232.59      4.92 o 
  -3   4  14        0.79        2.09      1.83 o 
  -2   4  14      370.25      368.38      6.07 o 
  -1   4  14      117.02      126.32      5.05 o 
   0   4  14      725.49      745.74      9.60 o 
   1   4  14        9.81        8.35      1.98 o 
   2   4  14      161.81      143.18      9.28 o 
   3   4  14      318.47      301.49      6.87 o 
   4   4  14      326.28      297.70      6.45 o 
   5   4  14        4.86        5.35      3.10 o 
   6   4  14      168.01      178.06      7.18 o 
   7   4  14        0.58       -3.93      3.93 o 
   8   4  14      114.71      136.62      8.29 o 
   9   4  14       12.42       13.08      5.14 o 
  10   4  14       56.30       62.20     11.54 o 
 -11   5  14       31.26       35.85      6.40 o 
 -10   5  14        0.23       -4.51      4.51 o 
  -9   5  14       17.27       15.71      9.18 o 
  -8   5  14        9.23        8.40      4.09 o 
  -7   5  14       12.17       11.34      3.90 o 
  -6   5  14       11.38        8.75      4.04 o 
  -5   5  14       12.04        5.89      2.52 o 
  -4   5  14        0.90       -1.96      2.10 o 
  -3   5  14       39.85       42.28      4.49 o 
  -2   5  14        0.71        0.59      2.16 o 
  -1   5  14      225.31      229.67      5.66 o 
   0   5  14        1.12       -1.94      1.94 o 
   1   5  14      152.46      145.26      6.26 o 
   2   5  14        0.62       -0.49      2.25 o 
   3   5  14      114.25      113.76      6.24 o 
   4   5  14      298.81      272.17      8.55 o 
   5   5  14      186.87      182.90      7.52 o 
   6   5  14        2.07       -1.73      3.52 o 
   7   5  14      218.20      222.01      8.52 o 
   8   5  14        1.26       -5.55      7.07 o 
   9   5  14       45.60       45.95      6.42 o 
 -10   6  14        8.34       19.85      5.82 o 
  -9   6  14        0.55        1.69      5.02 o 
  -8   6  14       40.54       38.67      7.83 o 
  -7   6  14       47.57       42.74      5.36 o 
  -6   6  14       61.65       59.93      4.89 o 
  -5   6  14        4.34        3.51      3.10 o 
  -4   6  14      126.58      144.48     10.31 o 
  -3   6  14        1.89        0.99      2.51 o 
  -2   6  14       88.86       72.71      4.67 o 
  -1   6  14       63.67       67.35      4.56 o 
   0   6  14       23.10       22.60      4.94 o 
   1   6  14       14.45        8.09      2.79 o 
   2   6  14       95.95      103.24      5.87 o 
   3   6  14       35.79       30.30      3.78 o 
   4   6  14       23.22       23.44      3.99 o 
   5   6  14        2.21        0.95      3.65 o 
   6   6  14      113.48      137.98      7.43 o 
   7   6  14        8.81        6.80      4.32 o 
   8   6  14       17.74       23.22      5.99 o 
  -9   7  14       25.26       31.06      6.39 o 
  -8   7  14        1.88       -4.83      4.83 o 
  -7   7  14       64.68       85.50      6.23 o 
  -6   7  14       24.47       22.91      4.35 o 
  -5   7  14       69.20       83.51      6.41 o 
  -4   7  14        2.80       -0.64      3.09 o 
  -3   7  14       75.37       97.33      7.25 o 
  -2   7  14        5.99       -1.77      3.20 o 
  -1   7  14       30.50       19.02      3.85 o 
   0   7  14       18.39        9.30      3.60 o 
   1   7  14        9.06       14.58      3.95 o 
   2   7  14        7.61        7.75      3.74 o 
   3   7  14       15.35       15.06      4.33 o 
   4   7  14        1.00       -1.61      3.94 o 
   5   7  14       29.37       32.34      4.90 o 
   6   7  14        0.21       -2.39      4.31 o 
   7   7  14        5.69       -2.04      5.43 o 
  -7   8  14       10.35        2.60      5.11 o 
  -6   8  14       20.19       43.92      7.17 o 
  -5   8  14        3.88       -3.53      4.95 o 
  -4   8  14        8.35       10.77      4.24 o 
  -3   8  14        6.19        3.18      3.87 o 
  -2   8  14       56.75       65.91     11.71 o 
  -1   8  14       21.41       14.65      4.32 o 
   0   8  14       47.80       62.13      5.88 o 
   1   8  14        4.43       -3.14      4.31 o 
   2   8  14       20.38       26.81      4.79 o 
   3   8  14       10.44        5.77      4.69 o 
   4   8  14       15.40       15.02      4.93 o 
   5   8  14        0.00        4.05      5.03 o 
  -5   9  14        1.95       -5.74      7.25 o 
  -4   9  14        2.34       -4.81      8.85 o 
  -3   9  14       28.87       32.36      5.82 o 
  -2   9  14        9.30        1.69      4.69 o 
  -1   9  14       61.71       51.04      6.39 o 
   0   9  14        0.63       -0.61      4.51 o 
   1   9  14       14.90       13.68      5.43 o 
   2   9  14       15.87       20.41      8.05 o 
   3   9  14        2.56        5.46      9.46 o 
 -13   0  15        0.19       -0.43      6.48 o 
 -11   0  15        1.90       -3.87      4.88 o 
  -9   0  15        0.79       -3.47      3.47 o 
  -7   0  15      110.00      106.79      6.64 o 
  -5   0  15       63.42       75.57      6.74 o 
  -3   0  15      133.55      105.36      4.41 o 
  -1   0  15       90.43       96.33      4.04 o 
   1   0  15      709.78      711.73     10.97 o 
   3   0  15      287.76      294.65      6.34 o 
   5   0  15       68.47       62.56      4.83 o 
   7   0  15       33.98       34.09      5.16 o 
   9   0  15        3.46       -8.37      8.37 o 
  11   0  15       12.50       32.39     13.83 o 
 -13   1  15        1.46       -4.29      4.94 o 
 -12   1  15       16.58       11.22      4.67 o 
 -11   1  15       57.09       53.50      4.66 o 
 -10   1  15       43.67       58.41      5.40 o 
  -9   1  15        0.17       -2.55      2.55 o 
  -8   1  15       33.41       31.25      3.27 o 
  -7   1  15        0.09       -2.14      2.14 o 
  -6   1  15       66.83       75.79      3.91 o 
  -5   1  15      149.56      139.71      3.37 o 
  -4   1  15      661.15      695.31      7.82 o 
  -3   1  15       30.14       33.40      2.02 o 
  -2   1  15      446.07      415.69      6.09 o 
  -1   1  15      128.71      141.86      3.60 o 
   0   1  15      156.65      167.45      3.76 o 
   1   1  15       94.34       96.22      3.14 o 
   2   1  15      267.86      253.65      4.54 o 
   3   1  15       18.69       15.95      2.22 o 
   4   1  15      208.86      194.34      4.81 o 
   5   1  15        7.70        8.10      2.51 o 
   6   1  15      346.76      306.62      7.21 o 
   7   1  15       27.54       20.34      3.48 o 
   8   1  15        6.52       10.93      3.82 o 
   9   1  15        7.78        6.06      5.92 o 
  10   1  15        8.48        8.53      6.30 o 
  11   1  15        4.73       12.00      7.59 o 
 -13   2  15       14.79       13.11      5.42 o 
 -12   2  15        8.31        8.37      4.95 o 
 -11   2  15       70.30       79.87      6.88 o 
 -10   2  15       26.90       35.37      5.03 o 
  -9   2  15       47.52       51.68      4.65 o 
  -8   2  15       87.24       94.91      7.63 o 
  -7   2  15       30.72       16.79      2.87 o 
  -6   2  15       56.88       51.77      3.41 o 
  -5   2  15      226.70      205.68      4.69 o 
  -4   2  15       31.31       31.15      3.24 o 
  -3   2  15      456.25      477.88      6.91 o 
  -2   2  15       20.89       27.58      2.19 o 
  -1   2  15      102.10      116.52      3.60 o 
   0   2  15       73.80       86.23      3.46 o 
   1   2  15       43.41       41.55      4.81 o 
   2   2  15      173.74      184.21      4.57 o 
   3   2  15      913.61      872.68     10.95 o 
   4   2  15       18.36       23.65      2.92 o 
   5   2  15      369.09      337.12      6.75 o 
   6   2  15        7.62        5.65      2.58 o 
   7   2  15       47.81       54.39      4.28 o 
   8   2  15        1.22        0.77      3.38 o 
   9   2  15       10.29       15.79      4.60 o 
  10   2  15       12.41       11.91     10.01 o 
 -12   3  15       16.07        7.43      5.43 o 
 -11   3  15        3.36        9.29      4.60 o 
 -10   3  15      125.71      132.90      8.20 o 
  -9   3  15        9.96        7.94      3.80 o 
  -8   3  15       41.94       44.52      4.87 o 
  -7   3  15        4.45        1.80      3.24 o 
  -6   3  15        2.30        2.76      2.07 o 
  -5   3  15        3.34       -0.54      1.77 o 
  -4   3  15      525.58      511.47      7.63 o 
  -3   3  15        0.00       -0.78      1.68 o 
  -2   3  15       68.94       69.92      4.25 o 
  -1   3  15       22.87       18.33      2.40 o 
   0   3  15       44.57       48.08      3.10 o 
   1   3  15        0.49       -0.98      1.76 o 
   2   3  15       55.09       54.29      3.83 o 
   3   3  15       33.25       28.70      3.14 o 
   4   3  15     1029.96      993.87     13.57 o 
   5   3  15        4.59        2.96      2.92 o 
   6   3  15       74.53       76.05      5.13 o 
   7   3  15        3.29        1.71      3.44 o 
   8   3  15       14.74       15.98      4.23 o 
   9   3  15        6.58        6.95      7.96 o 
  10   3  15       54.90       27.17     18.38 o 
 -12   4  15        0.00        4.48      5.55 o 
 -11   4  15        4.27        5.08      4.76 o 
 -10   4  15       22.90       21.98      5.40 o 
  -9   4  15       29.63       40.35      5.28 o 
  -8   4  15      175.35      187.23      8.50 o 
  -7   4  15       14.80       15.51      4.00 o 
  -6   4  15       64.61       73.01      7.22 o 
  -5   4  15       29.75       31.49      3.56 o 
  -4   4  15       10.05       10.48      2.11 o 
  -3   4  15      494.00      499.78      7.51 o 
  -2   4  15       21.05       19.43      2.92 o 
  -1   4  15      117.03      130.78      5.21 o 
   0   4  15      285.37      283.30      5.82 o 
   1   4  15      154.42      145.11      4.57 o 
   2   4  15        9.95        7.84      2.29 o 
   3   4  15      435.02      424.35      8.44 o 
   4   4  15      288.09      298.05      7.18 o 
   5   4  15       21.20       22.59      3.38 o 
   6   4  15        0.69       -1.07      3.29 o 
   7   4  15        7.71       -0.90      3.65 o 
   8   4  15        8.80        1.39      4.78 o 
   9   4  15        4.26       -1.84      5.10 o 
  10   4  15        0.63       29.84     16.01 o 
 -11   5  15        0.14        4.33      6.62 o 
 -10   5  15        0.50       -4.34      4.34 o 
  -9   5  15        0.61       -1.04      4.31 o 
  -8   5  15       16.02       16.48      4.25 o 
  -7   5  15      106.41      108.94      7.13 o 
  -6   5  15       49.74       46.24      4.26 o 
  -5   5  15        0.00       -2.10      2.62 o 
  -4   5  15       46.85       49.88      3.55 o 
  -3   5  15       29.31       28.58      3.31 o 
  -2   5  15      176.35      164.42      5.57 o 
  -1   5  15      412.59      373.61      7.42 o 
   0   5  15       84.87       91.80      4.13 o 
   1   5  15       20.23       15.20      2.58 o 
   2   5  15      372.54      356.91      7.68 o 
   3   5  15       34.23       35.38      4.10 o 
   4   5  15        0.36       -3.00      3.00 o 
   5   5  15        0.34        0.68      3.50 o 
   6   5  15        4.18        1.58      3.80 o 
   7   5  15       20.37       24.07      4.68 o 
   8   5  15        0.08       -4.44      4.75 o 
   9   5  15       16.11       20.65      7.28 o 
 -10   6  15        1.35       -2.25      5.15 o 
  -9   6  15        6.98        5.26      5.12 o 
  -8   6  15        4.28        6.19      4.45 o 
  -7   6  15        3.75        0.40      4.16 o 
  -6   6  15        3.90       -2.35      3.40 o 
  -5   6  15       63.96       69.17      5.13 o 
  -4   6  15       16.53       10.32      3.00 o 
  -3   6  15       33.62       38.82      5.25 o 
  -2   6  15       21.53       20.88      3.40 o 
  -1   6  15        0.61       -1.06      2.59 o 
   0   6  15      115.38      107.62      6.50 o 
   1   6  15      117.43      136.07      6.51 o 
   2   6  15       45.90       48.33      4.44 o 
   3   6  15        7.26        2.49      3.42 o 
   4   6  15        1.95       -1.34      3.40 o 
   5   6  15        0.01        1.12      3.46 o 
   6   6  15        2.57        5.27      3.86 o 
   7   6  15        0.50       -1.77      4.65 o 
   8   6  15        0.69        0.22      5.54 o 
  -9   7  15        0.00       -2.68      5.68 o 
  -8   7  15       21.61       23.38      5.48 o 
  -7   7  15        1.25       -2.61      5.80 o 
  -6   7  15       72.65       84.45      9.03 o 
  -5   7  15       11.23       10.14      4.98 o 
  -4   7  15        9.02       11.83      3.72 o 
  -3   7  15        0.18       -0.50      3.42 o 
  -2   7  15        0.89       -3.39      3.39 o 
  -1   7  15       11.05       10.25      3.79 o 
   0   7  15        0.86       -3.53      3.53 o 
   1   7  15       24.02       17.18      4.20 o 
   2   7  15       62.27       60.91      5.74 o 
   3   7  15       12.30       11.12      4.23 o 
   4   7  15        0.16       -0.92      3.98 o 
   5   7  15        2.87        4.95      4.26 o 
   6   7  15        6.19        2.04      4.40 o 
   7   7  15        5.71       10.34      6.31 o 
  -7   8  15        2.70       -7.18      9.16 o 
  -6   8  15        6.58        4.91      5.36 o 
  -5   8  15        6.52        3.79      5.56 o 
  -4   8  15        1.60       -6.24      6.24 o 
  -3   8  15       22.68       18.98      4.81 o 
  -2   8  15        1.83        2.71      4.06 o 
  -1   8  15       36.23       42.45      5.40 o 
   0   8  15        7.88        8.95      4.41 o 
   1   8  15        6.88        5.29      4.50 o 
   2   8  15       20.74       17.68      5.04 o 
   3   8  15        0.19        1.10      4.43 o 
   4   8  15        0.19       -4.42      4.42 o 
   5   8  15       10.49        7.45      5.54 o 
  -4   9  15        6.34       11.16      7.25 o 
  -3   9  15        2.25       -4.35      4.78 o 
  -2   9  15        7.79        8.80      4.80 o 
  -1   9  15        0.45       -1.31      4.94 o 
   0   9  15       32.62       34.82      5.84 o 
   1   9  15        1.37       -5.15      5.15 o 
 -12   0  16        0.01        1.03      5.75 o 
 -10   0  16       18.89       16.69      5.07 o 
  -8   0  16       38.05       38.93      5.09 o 
  -6   0  16      413.68      419.67     10.77 o 
  -4   0  16       61.59       58.77      3.76 o 
  -2   0  16      811.24      879.57     12.63 o 
   0   0  16       89.84      100.19      4.80 o 
   2   0  16        0.32       -1.28      2.06 o 
   4   0  16       34.28       26.33      3.55 o 
   6   0  16       41.82       18.93      3.84 o 
   8   0  16        0.00       -5.27      5.27 o 
  10   0  16        2.93       -9.10     11.28 o 
 -13   1  16        0.99       -4.94      4.94 o 
 -12   1  16        2.62        0.89      4.24 o 
 -11   1  16        3.42        3.31      3.39 o 
 -10   1  16       14.99       13.38      4.01 o 
  -9   1  16        9.37       12.15      3.34 o 
  -8   1  16       38.96       38.85      3.64 o 
  -7   1  16        3.82        2.68      2.20 o 
  -6   1  16        0.11       -1.67      1.96 o 
  -5   1  16      443.12      434.14      6.71 o 
  -4   1  16       77.02       99.60      3.57 o 
  -3   1  16       10.18       15.12      2.77 o 
  -2   1  16      132.62      131.14      3.85 o 
  -1   1  16      459.29      393.62      6.07 o 
   0   1  16       51.53       58.98      2.88 o 
   1   1  16      111.28      112.17      3.63 o 
   2   1  16       42.72       43.83      2.89 o 
   3   1  16       19.01       14.58      2.44 o 
   4   1  16      330.29      341.76      6.10 o 
   5   1  16       17.10       15.71      2.90 o 
   6   1  16        2.90        0.50      2.83 o 
   7   1  16        8.04       13.68      3.58 o 
   8   1  16       10.27        7.46      5.32 o 
   9   1  16        0.86       -2.09      4.24 o 
  10   1  16        2.60       -4.07      6.16 o 
 -13   2  16        0.08       -6.66      6.66 o 
 -12   2  16        4.00        4.71      5.00 o 
 -11   2  16        1.96       -0.50      4.32 o 
 -10   2  16        0.14        0.46      3.64 o 
  -9   2  16       14.81       16.37      3.39 o 
  -8   2  16       56.17       52.95      4.42 o 
  -7   2  16        7.05        7.59      2.99 o 
  -6   2  16        6.37        0.35      2.51 o 
  -5   2  16       14.21       12.09      2.12 o 
  -4   2  16      165.97      154.98      4.06 o 
  -3   2  16        1.69       -0.68      1.59 o 
  -2   2  16      731.32      712.46     11.03 o 
  -1   2  16       45.34       50.23      2.81 o 
   0   2  16       78.72       70.94      3.16 o 
   1   2  16        0.01        0.40      1.82 o 
   2   2  16      133.54      134.08      4.26 o 
   3   2  16       28.37       25.08      2.66 o 
   4   2  16       28.21       29.31      3.20 o 
   5   2  16        8.06        4.83      2.47 o 
   6   2  16       20.32       18.11      2.89 o 
   7   2  16        5.18       -0.74      2.99 o 
   8   2  16        6.90       10.67      3.74 o 
   9   2  16        3.13        6.94      5.09 o 
  10   2  16       10.83       31.23      9.52 o 
 -12   3  16        0.79       -1.62      7.83 o 
 -11   3  16       22.19       23.91      5.90 o 
 -10   3  16       18.24       20.07      6.20 o 
  -9   3  16        0.04       -1.16      4.10 o 
  -8   3  16        1.27        1.98      3.71 o 
  -7   3  16       89.62       90.70      5.98 o 
  -6   3  16       12.99       11.97      2.59 o 
  -5   3  16       10.34       10.32      2.30 o 
  -4   3  16       16.75       12.57      2.19 o 
  -3   3  16       96.52      105.04      3.81 o 
  -2   3  16       29.32       25.46      2.36 o 
  -1   3  16      259.65      245.59      5.60 o 
   0   3  16      121.79      122.17      4.86 o 
   1   3  16       12.25        5.71      2.03 o 
   2   3  16      598.78      537.94      8.44 o 
   3   3  16      192.06      158.87      5.47 o 
   4   3  16      225.81      212.40      6.04 o 
   5   3  16       30.99       31.86      3.28 o 
   6   3  16        1.52        2.35      3.36 o 
   7   3  16       20.73       26.64      4.30 o 
   8   3  16        0.66        3.39      4.60 o 
   9   3  16        4.22        3.92      5.83 o 
  10   3  16       10.13       14.83      9.22 o 
 -12   4  16        0.71       -5.70      6.51 o 
 -11   4  16        0.62       -2.43      4.53 o 
 -10   4  16        0.40        1.82      4.48 o 
  -9   4  16       70.47       55.04      6.12 o 
  -8   4  16      108.27      118.35      7.93 o 
  -7   4  16       13.36       10.49      3.80 o 
  -6   4  16       60.58       70.22      4.71 o 
  -5   4  16        0.08       -2.05      2.05 o 
  -4   4  16      110.96      131.52      4.58 o 
  -3   4  16        1.23        0.22      1.92 o 
  -2   4  16        5.71        1.35      2.06 o 
  -1   4  16       40.43       41.59      3.31 o 
   0   4  16      270.47      225.03      5.29 o 
   1   4  16       38.78       35.44      3.24 o 
   2   4  16      132.38      132.82      5.04 o 
   3   4  16      942.07      885.97     12.94 o 
   4   4  16        0.46        3.50      2.78 o 
   5   4  16      170.91      196.78      8.52 o 
   6   4  16       10.37        4.15      3.57 o 
   7   4  16        0.79       -3.14      3.53 o 
   8   4  16       17.94       19.30      5.11 o 
   9   4  16       10.12       10.57      6.30 o 
 -11   5  16        0.46       -1.42      5.36 o 
 -10   5  16        7.67       -3.69      4.65 o 
  -9   5  16        0.17        3.60      4.22 o 
  -8   5  16        5.42       -0.92      4.21 o 
  -7   5  16       42.02       47.70      5.39 o 
  -6   5  16       10.95       14.25      3.28 o 
  -5   5  16       17.43       13.54      3.24 o 
  -4   5  16        5.23        2.57      2.39 o 
  -3   5  16      157.66      171.23      9.92 o 
  -2   5  16       13.00        5.86      2.75 o 
  -1   5  16       68.96       56.10      3.84 o 
   0   5  16       45.74       46.37      3.36 o 
   1   5  16      119.52      126.15      4.97 o 
   2   5  16       26.11       20.71      2.97 o 
   3   5  16        6.77        3.59      3.07 o 
   4   5  16        0.70       -0.61      3.32 o 
   5   5  16        0.86       -2.96      3.51 o 
   6   5  16        1.42        2.46      3.90 o 
   7   5  16        0.88        1.79      4.23 o 
   8   5  16        8.32        3.86      7.46 o 
   9   5  16        4.05       -3.64     10.55 o 
 -10   6  16        2.87        0.83      5.59 o 
  -9   6  16        1.55        0.39      4.91 o 
  -8   6  16        3.57        2.31      4.69 o 
  -7   6  16       22.74       19.45      4.83 o 
  -6   6  16        6.13        7.92      3.39 o 
  -5   6  16       33.30       35.32      4.47 o 
  -4   6  16        0.60       -1.45      3.17 o 
  -3   6  16        0.16       -2.64      2.64 o 
  -2   6  16       18.03       11.17      3.24 o 
  -1   6  16        0.04       -0.87      2.85 o 
   0   6  16       10.21        7.37      3.54 o 
   1   6  16       14.51        7.59      2.90 o 
   2   6  16        8.72        5.63      2.94 o 
   3   6  16        0.70       -2.29      3.17 o 
   4   6  16        0.01       -3.60      3.60 o 
   5   6  16        0.00       -0.25      3.73 o 
   6   6  16       10.99        7.35      4.34 o 
   7   6  16        3.95       -0.61      4.76 o 
   8   6  16        1.33       -3.36     11.83 o 
  -9   7  16        0.09       -2.89      6.59 o 
  -8   7  16        0.57       -5.30      5.30 o 
  -7   7  16        0.94       -3.30      5.65 o 
  -6   7  16        0.24       -2.27      4.50 o 
  -5   7  16       26.14       33.20      5.24 o 
  -4   7  16        1.98       -3.23      3.23 o 
  -3   7  16        7.08        2.83      3.56 o 
  -2   7  16        2.10        1.37      3.56 o 
  -1   7  16        4.23        0.82      3.56 o 
   0   7  16       11.41        6.83      3.84 o 
   1   7  16        0.95       -0.08      3.83 o 
   2   7  16       41.90       52.98      5.45 o 
   3   7  16       10.74        4.13      4.97 o 
   4   7  16        0.12       -4.11      4.11 o 
   5   7  16        0.02       -4.84      4.84 o 
   6   7  16        2.54       -0.13      4.86 o 
  -7   8  16        5.10      -11.14     13.10 o 
  -6   8  16        1.73        2.51      5.98 o 
  -5   8  16        2.76        0.66      5.62 o 
  -4   8  16        2.40       -2.32      6.12 o 
  -3   8  16        2.67        3.21      4.39 o 
  -2   8  16        1.67        0.10      4.86 o 
  -1   8  16        4.78       -0.68      4.08 o 
   0   8  16        0.01        1.31      4.36 o 
   1   8  16       25.54       18.34      4.88 o 
   2   8  16       15.40       20.33      5.79 o 
   3   8  16       35.91       48.82      6.44 o 
   4   8  16        0.59        1.10      4.81 o 
  -3   9  16        4.82       -1.42      5.79 o 
  -2   9  16        0.92       -4.91      4.91 o 
  -1   9  16        4.85       -1.98      5.16 o 
   0   9  16        9.96        7.68      6.11 o 
 -13   0  17       16.59        6.20      6.96 o 
 -11   0  17       14.57        2.80      5.12 o 
  -9   0  17       14.08       15.19      4.34 o 
  -7   0  17        2.88        5.95      3.50 o 
  -5   0  17       14.21       13.21      2.72 o 
  -3   0  17        3.61        2.29      2.50 o 
  -1   0  17      180.64      175.39      6.30 o 
   1   0  17     1343.67     1250.99     19.89 o 
   3   0  17      381.94      398.68     10.98 o 
   5   0  17      151.44      165.98      8.35 o 
   7   0  17      214.45      226.57     13.59 o 
   9   0  17      164.17      186.68     20.74 o 
 -13   1  17        4.25       -1.05      6.55 o 
 -12   1  17        7.64        8.12      5.95 o 
 -11   1  17        0.32       -4.16      4.16 o 
 -10   1  17       55.87       56.83      5.57 o 
  -9   1  17       37.64       29.82      3.90 o 
  -8   1  17       24.73       21.76      3.49 o 
  -7   1  17      135.47      138.30      6.01 o 
  -6   1  17      203.06      195.93      5.89 o 
  -5   1  17       54.74       55.08      3.04 o 
  -4   1  17       28.04       19.49      2.50 o 
  -3   1  17       48.27       52.85      2.89 o 
  -2   1  17        2.54       -1.34      1.54 o 
  -1   1  17        2.29        1.22      1.60 o 
   0   1  17      414.63      379.87      6.13 o 
   1   1  17      248.92      257.17      5.09 o 
   2   1  17     1006.87      929.89     11.19 o 
   3   1  17       60.62       68.33      3.66 o 
   4   1  17       95.82       96.75      3.99 o 
   5   1  17       59.91       60.76      6.11 o 
   6   1  17       17.23       16.88      3.13 o 
   7   1  17        4.83        0.24      2.98 o 
   8   1  17      133.99      156.34      8.68 o 
   9   1  17        0.02        0.47      4.56 o 
  10   1  17       50.45       61.52      8.39 o 
 -12   2  17        2.41        1.73      5.11 o 
 -11   2  17       64.33       74.03      6.99 o 
 -10   2  17        1.33       -0.96      3.88 o 
  -9   2  17       66.02       84.50      5.41 o 
  -8   2  17        5.44        2.92      3.35 o 
  -7   2  17       58.95       53.26      4.20 o 
  -6   2  17       64.65       45.95      3.89 o 
  -5   2  17      851.31      836.48     11.41 o 
  -4   2  17      275.53      267.24      5.38 o 
  -3   2  17      412.83      378.61      6.36 o 
  -2   2  17        3.87        3.09      1.72 o 
  -1   2  17      993.50      945.92     10.85 o 
   0   2  17       52.00       60.04      3.54 o 
   1   2  17     1263.38     1235.45     13.55 o 
   2   2  17      290.22      305.64      6.12 o 
   3   2  17       62.64       56.40      3.54 o 
   4   2  17        6.77        4.91      2.32 o 
   5   2  17       16.81        7.03      3.00 o 
   6   2  17       29.64       25.04      4.68 o 
   7   2  17       77.16       81.62      5.30 o 
   8   2  17       24.78       28.84      4.44 o 
   9   2  17       91.94      119.92      9.72 o 
  10   2  17       12.12       16.45     17.29 o 
 -12   3  17        5.54        8.56      5.72 o 
 -11   3  17        0.54       -4.31      4.31 o 
 -10   3  17        0.28       -3.13      4.88 o 
  -9   3  17       13.99       13.14      4.16 o 
  -8   3  17      280.41      270.60      9.02 o 
  -7   3  17        1.71        2.54      4.31 o 
  -6   3  17       61.60       71.47      4.08 o 
  -5   3  17        4.25       -0.68      2.10 o 
  -4   3  17      818.75      799.31     10.17 o 
  -3   3  17        4.39        2.87      1.93 o 
  -2   3  17      463.58      488.78      7.44 o 
  -1   3  17       15.29       13.94      2.60 o 
   0   3  17      626.97      594.73      9.55 o 
   1   3  17        2.64       -0.23      2.03 o 
   2   3  17     1563.47     1524.50     16.92 o 
   3   3  17        7.82        6.14      2.51 o 
   4   3  17       60.80       73.99      5.52 o 
   5   3  17        2.25       -2.37      2.67 o 
   6   3  17       71.09       72.20      4.88 o 
   7   3  17        0.97       -1.98      4.05 o 
   8   3  17      105.90      141.08      8.46 o 
   9   3  17        4.09        3.97      6.48 o 
 -12   4  17        1.12       -2.55     12.37 o 
 -11   4  17       18.70       23.34      5.77 o 
 -10   4  17        5.66       -0.46      4.58 o 
  -9   4  17       19.69       20.68      4.94 o 
  -8   4  17       13.28        7.96      3.99 o 
  -7   4  17       13.31       14.06      4.62 o 
  -6   4  17       19.21       14.18      3.25 o 
  -5   4  17       73.34       72.82      4.74 o 
  -4   4  17       12.25       15.32      2.39 o 
  -3   4  17        2.65        1.21      2.08 o 
  -2   4  17       63.78       65.91      3.56 o 
  -1   4  17       52.92       53.01      3.72 o 
   0   4  17       94.96       96.45      4.67 o 
   1   4  17      128.38      126.88      4.86 o 
   2   4  17       43.88       48.06      4.18 o 
   3   4  17      115.27      134.55      5.03 o 
   4   4  17       29.05       24.52      4.31 o 
   5   4  17       81.83       86.85      5.94 o 
   6   4  17        3.50        0.90      3.28 o 
   7   4  17       44.68       48.49      4.97 o 
   8   4  17        1.98       -4.99      4.99 o 
   9   4  17       42.57       50.26     13.37 o 
 -11   5  17        4.62        7.78      6.64 o 
 -10   5  17       47.25       45.26      6.36 o 
  -9   5  17       12.44        9.33      4.74 o 
  -8   5  17        1.14        2.16      4.13 o 
  -7   5  17       14.66        6.44      3.92 o 
  -6   5  17       52.15       56.92      5.76 o 
  -5   5  17       16.45       15.77      3.39 o 
  -4   5  17       16.03       14.12      3.09 o 
  -3   5  17       59.60       70.81      4.67 o 
  -2   5  17        7.20        2.84      2.85 o 
  -1   5  17        3.35       -2.41      2.41 o 
   0   5  17        5.89        1.52      2.52 o 
   1   5  17      222.37      230.94      5.84 o 
   2   5  17       39.80       33.54      3.23 o 
   3   5  17       17.09       15.55      3.26 o 
   4   5  17      119.06      135.24      6.99 o 
   5   5  17       13.55        9.47      3.85 o 
   6   5  17       43.20       54.84      5.44 o 
   7   5  17        7.22       12.96      4.51 o 
   8   5  17       35.99       40.42      6.49 o 
 -10   6  17        1.48        2.65      5.82 o 
  -9   6  17        3.01       -4.61      4.88 o 
  -8   6  17        2.51        5.78      4.90 o 
  -7   6  17       26.09       24.61      5.25 o 
  -6   6  17        3.41        2.98      3.62 o 
  -5   6  17      193.20      208.89      8.44 o 
  -4   6  17        0.89        0.93      3.12 o 
  -3   6  17      246.81      234.38      8.88 o 
  -2   6  17       29.75       24.88      3.52 o 
  -1   6  17        3.56        1.30      3.07 o 
   0   6  17        0.96       -3.32      3.32 o 
   1   6  17       78.58       85.05      5.82 o 
   2   6  17       38.39       32.48      3.81 o 
   3   6  17       68.39       75.67      5.07 o 
   4   6  17        4.25       -3.67      3.67 o 
   5   6  17       61.64       85.04      6.16 o 
   6   6  17       11.30       10.84      4.65 o 
   7   6  17       39.77       50.26      6.74 o 
  -8   7  17        4.38        1.54      5.24 o 
  -7   7  17        5.58        9.53      5.79 o 
  -6   7  17       78.72       89.81      9.03 o 
  -5   7  17       56.62       41.86      6.51 o 
  -4   7  17      122.03      154.92      7.33 o 
  -3   7  17       10.82       18.15      4.35 o 
  -2   7  17       47.46       56.39      6.46 o 
  -1   7  17       19.84       13.67      4.39 o 
   0   7  17       45.53       45.03      7.46 o 
   1   7  17       36.45       50.06      6.14 o 
   2   7  17       16.73       19.91      4.56 o 
   3   7  17       21.17       22.73      6.41 o 
   4   7  17       17.62        8.69      4.72 o 
   5   7  17        9.29        7.47      5.20 o 
   6   7  17        6.07        8.26      5.20 o 
  -6   8  17        6.74       -0.21      6.25 o 
  -5   8  17       20.59       15.56      8.47 o 
  -4   8  17        0.49       -5.13      5.13 o 
  -3   8  17       10.79       13.94      4.79 o 
  -2   8  17        0.85       -3.87      4.25 o 
  -1   8  17       17.64       13.10      4.66 o 
   0   8  17        4.67        0.65      4.30 o 
   1   8  17       14.27       14.36      4.91 o 
   2   8  17       35.28       26.65      5.52 o 
   3   8  17       20.54       25.90      5.74 o 
   4   8  17        1.36        6.55     10.92 o 
  -1   9  17        4.50        3.28      9.10 o 
 -12   0  18        0.94       -2.98      6.79 o 
 -10   0  18       30.13       21.94      5.64 o 
  -8   0  18      350.41      353.75     13.89 o 
  -6   0  18      176.64      181.66      9.13 o 
  -4   0  18      127.65      118.92      8.99 o 
  -2   0  18       92.91      106.43      5.70 o 
   0   0  18      544.14      508.91     11.96 o 
   2   0  18     2524.62     2333.51     40.51 o 
   4   0  18      268.06      271.66      9.52 o 
   6   0  18        9.39       13.77      4.40 o 
   8   0  18       53.99       72.29      7.77 o 
  10   0  18       55.29       59.67      8.71 o 
 -12   1  18        1.65       -2.86      4.62 o 
 -11   1  18        6.89        7.20      4.31 o 
 -10   1  18        0.80       -3.26      3.26 o 
  -9   1  18      136.05      141.25      6.85 o 
  -8   1  18      122.18      124.62      6.20 o 
  -7   1  18       95.85      108.16      5.72 o 
  -6   1  18       68.85       65.83      4.43 o 
  -5   1  18      131.46      143.75      4.06 o 
  -4   1  18       32.44       34.71      2.68 o 
  -3   1  18      206.84      205.26      4.62 o 
  -2   1  18        6.59        7.56      1.85 o 
  -1   1  18      360.13      358.88      6.10 o 
   0   1  18      139.53      117.86      3.87 o 
   1   1  18      976.73      913.86     11.99 o 
   2   1  18        9.66        7.05      2.86 o 
   3   1  18      459.90      427.89      8.12 o 
   4   1  18        0.14        1.40      2.72 o 
   5   1  18      214.66      201.57      6.10 o 
   6   1  18        5.78       -0.15      3.58 o 
   7   1  18      102.37      106.91      6.22 o 
   8   1  18        5.38        2.62      3.82 o 
   9   1  18       98.27      128.68      8.31 o 
  10   1  18        0.36       -2.10      6.31 o 
 -12   2  18       29.56       29.44      5.81 o 
 -11   2  18        5.11       12.49      4.65 o 
 -10   2  18        7.22        0.55      4.04 o 
  -9   2  18        3.03        2.26      3.82 o 
  -8   2  18      113.81      110.91      9.78 o 
  -7   2  18       72.20       85.66      5.12 o 
  -6   2  18       17.42       23.85      3.43 o 
  -5   2  18        0.00        1.10      2.13 o 
  -4   2  18      185.04      200.09      4.77 o 
  -3   2  18       72.93       72.20      4.19 o 
  -2   2  18      132.05      135.90      5.32 o 
  -1   2  18       60.52       73.55      3.76 o 
   0   2  18      100.49       95.62      4.99 o 
   1   2  18        0.21        0.79      2.22 o 
   2   2  18       89.74       91.54      4.55 o 
   3   2  18        7.64       11.45      2.45 o 
   4   2  18      412.79      371.42      7.37 o 
   5   2  18        3.03       -2.37      2.37 o 
   6   2  18      123.21      129.31      5.93 o 
   7   2  18        6.62        2.21      3.46 o 
   8   2  18       64.88       66.76      5.25 o 
   9   2  18        3.73       -1.69      7.30 o 
 -12   3  18        0.42        8.32      5.62 o 
 -11   3  18       68.56       65.74      8.19 o 
 -10   3  18        9.97       13.21      4.59 o 
  -9   3  18       13.47        9.79      4.41 o 
  -8   3  18       10.36        0.95      3.60 o 
  -7   3  18        0.43        0.14      3.22 o 
  -6   3  18       60.96       75.64      4.90 o 
  -5   3  18       48.88       46.50      3.45 o 
  -4   3  18       34.54       46.56      3.09 o 
  -3   3  18       89.54       97.96      3.99 o 
  -2   3  18      272.99      244.49      5.93 o 
  -1   3  18       36.29       25.02      3.28 o 
   0   3  18       19.26       20.34      2.83 o 
   1   3  18      183.53      159.68      4.74 o 
   2   3  18       86.71      101.67      5.03 o 
   3   3  18       47.44       48.89      3.81 o 
   4   3  18        1.58       -2.01      2.42 o 
   5   3  18      133.65      136.79      6.11 o 
   6   3  18       43.49       48.75      4.47 o 
   7   3  18        8.83        6.53      4.85 o 
   8   3  18       23.08       20.15      5.29 o 
   9   3  18       60.26       60.54      8.42 o 
 -11   4  18        2.41       -4.22      4.98 o 
 -10   4  18       28.62       31.51      7.46 o 
  -9   4  18       66.01       69.23      6.79 o 
  -8   4  18       48.65       60.15      8.86 o 
  -7   4  18       11.64       10.26      3.94 o 
  -6   4  18       13.32       15.09      3.32 o 
  -5   4  18      160.73      156.75      7.29 o 
  -4   4  18       93.54       87.81      4.34 o 
  -3   4  18       76.96       75.56      4.18 o 
  -2   4  18      214.31      214.12      5.79 o 
  -1   4  18      161.04      164.47      5.49 o 
   0   4  18      113.26      127.24      5.41 o 
   1   4  18      168.16      174.35      5.09 o 
   2   4  18      412.94      409.92      7.91 o 
   3   4  18      145.70      166.79      5.84 o 
   4   4  18      185.18      192.52      6.25 o 
   5   4  18        3.18        2.52      3.78 o 
   6   4  18       36.75       33.35      4.80 o 
   7   4  18       44.45       43.18      5.19 o 
   8   4  18       58.30       72.58     12.22 o 
   9   4  18        0.64       -7.28      9.83 o 
 -11   5  18        5.14       -8.22      8.22 o 
 -10   5  18       31.57       33.15      6.39 o 
  -9   5  18       22.90       29.96      6.25 o 
  -8   5  18        4.42        2.51      4.54 o 
  -7   5  18       43.22       38.20      5.55 o 
  -6   5  18        5.26        7.19      3.83 o 
  -5   5  18       55.33       58.12      4.84 o 
  -4   5  18       37.55       38.76      4.02 o 
  -3   5  18      138.22      138.55      7.94 o 
  -2   5  18       99.29      110.89      5.77 o 
  -1   5  18      277.59      318.58      7.35 o 
   0   5  18       52.85       45.46      3.86 o 
   1   5  18      486.87      494.24      8.75 o 
   2   5  18       14.99       12.82      2.93 o 
   3   5  18      139.13      159.11      7.31 o 
   4   5  18        1.46        0.79      3.54 o 
   5   5  18       42.61       53.68      5.38 o 
   6   5  18       24.56       23.92      4.76 o 
   7   5  18       44.66       55.76      6.07 o 
   8   5  18       26.89       27.39      6.43 o 
  -9   6  18        0.19        0.49      5.13 o 
  -8   6  18       33.64       40.59      5.72 o 
  -7   6  18        0.35       -2.40      4.21 o 
  -6   6  18       58.99       63.75      5.99 o 
  -5   6  18       22.93       21.59      4.39 o 
  -4   6  18       69.58       76.99      5.41 o 
  -3   6  18       11.10        5.79      3.42 o 
  -2   6  18       55.23       65.10      4.91 o 
  -1   6  18       54.09       52.76      4.59 o 
   0   6  18      100.73      109.29     10.87 o 
   1   6  18       41.94       33.97      4.78 o 
   2   6  18       36.70       37.70      4.17 o 
   3   6  18        0.21       -3.23      3.24 o 
   4   6  18        7.30        2.02      3.77 o 
   5   6  18        2.59        4.52      4.78 o 
   6   6  18        5.76       10.80      4.81 o 
   7   6  18        4.28        6.31      5.15 o 
  -8   7  18        0.29       -2.64      6.83 o 
  -7   7  18       31.77       33.94      7.49 o 
  -6   7  18        0.32       -1.69      4.67 o 
  -5   7  18       47.09       56.26      6.26 o 
  -4   7  18       10.72        8.53      5.73 o 
  -3   7  18       58.20       58.64      5.83 o 
  -2   7  18       11.90        6.04      4.78 o 
  -1   7  18        3.40       -0.19      3.97 o 
   0   7  18        8.28        7.72      4.31 o 
   1   7  18       11.71       13.78      5.73 o 
   2   7  18        2.27        0.58      4.77 o 
   3   7  18       15.53        5.17      4.48 o 
   4   7  18       20.98       30.37      5.79 o 
   5   7  18        6.41        6.40      5.28 o 
  -6   8  18        2.01        6.29      8.92 o 
  -5   8  18        0.19       -4.96      5.86 o 
  -4   8  18        8.01        1.74      5.67 o 
  -3   8  18        3.14        6.39      4.76 o 
  -2   8  18       12.76       20.30      6.17 o 
  -1   8  18        0.21       -4.43      4.43 o 
   0   8  18       12.79       20.88      5.32 o 
   1   8  18        1.12       -4.77      4.77 o 
   2   8  18       14.47       23.44      6.67 o 
   3   8  18        1.72       -6.82      6.82 o 
 -11   0  19        0.06       -0.90      6.53 o 
  -9   0  19        0.62        6.19      6.55 o 
  -7   0  19       43.25       40.52      6.42 o 
  -5   0  19       12.14        9.10      3.20 o 
  -3   0  19       37.53       34.53      4.06 o 
  -1   0  19        6.86        0.78      2.84 o 
   1   0  19      907.46      834.78     16.05 o 
   3   0  19       55.88       41.51      6.18 o 
   5   0  19       45.92       44.56      5.57 o 
   7   0  19       48.68       46.77      7.93 o 
   9   0  19       20.11       25.10      8.19 o 
 -12   1  19        7.10       -0.07      5.28 o 
 -11   1  19        0.15       -3.91      3.91 o 
 -10   1  19        1.20        0.49      4.09 o 
  -9   1  19        0.30       -1.17      3.28 o 
  -8   1  19       37.19       36.61      4.00 o 
  -7   1  19      326.42      308.26      8.03 o 
  -6   1  19      152.29      156.83      6.20 o 
  -5   1  19       10.84        7.27      2.19 o 
  -4   1  19       41.23       27.57      2.57 o 
  -3   1  19        1.56        2.48      1.98 o 
  -2   1  19       11.32        3.11      2.00 o 
  -1   1  19       81.77       81.21      3.91 o 
   0   1  19       10.60        7.80      2.18 o 
   1   1  19       25.70       33.94      3.60 o 
   2   1  19       16.97       14.18      2.84 o 
   3   1  19        7.06        7.36      2.54 o 
   4   1  19        0.68       -2.02      2.73 o 
   5   1  19       53.42       45.37      4.21 o 
   6   1  19        0.42       -2.05      2.94 o 
   7   1  19        2.92       -2.96      3.47 o 
   8   1  19        3.85       -0.79      3.35 o 
   9   1  19        0.57       -2.09      4.95 o 
 -12   2  19        1.44       -5.21      5.21 o 
 -11   2  19       12.39       10.37      4.90 o 
 -10   2  19        2.06        2.28      4.40 o 
  -9   2  19        7.13       -1.04      3.62 o 
  -8   2  19        2.22       -0.78      3.07 o 
  -7   2  19       42.61       35.45      3.89 o 
  -6   2  19      230.85      223.33      6.71 o 
  -5   2  19       41.14       44.80      3.66 o 
  -4   2  19        9.20        0.21      2.85 o 
  -3   2  19       58.62       47.78      3.04 o 
  -2   2  19        8.27        8.38      2.16 o 
  -1   2  19       60.36       75.32      4.05 o 
   0   2  19      310.36      331.18      7.01 o 
   1   2  19      132.79      129.98      5.24 o 
   2   2  19       33.87       36.74      3.14 o 
   3   2  19        0.14       -2.19      2.19 o 
   4   2  19        9.52        8.86      2.77 o 
   5   2  19        8.81        5.48      2.99 o 
   6   2  19        2.35       -1.48      3.05 o 
   7   2  19       11.15        8.76      3.78 o 
   8   2  19        0.12       -4.01      4.01 o 
   9   2  19       35.92       49.56      9.37 o 
 -12   3  19        0.09       -9.64      9.64 o 
 -11   3  19        4.72        7.28      5.13 o 
 -10   3  19        7.21        2.51      4.45 o 
  -9   3  19        0.77        1.40      4.30 o 
  -8   3  19       61.30       68.07      6.00 o 
  -7   3  19        1.98        0.95      3.53 o 
  -6   3  19        3.09        0.69      2.80 o 
  -5   3  19       30.57       29.55      3.23 o 
  -4   3  19       14.37       12.02      2.42 o 
  -3   3  19      156.01      168.80      4.68 o 
  -2   3  19        0.18       -1.68      2.17 o 
  -1   3  19       80.63       79.71      4.30 o 
   0   3  19        1.50       -0.14      2.24 o 
   1   3  19      274.69      273.86      7.05 o 
   2   3  19      116.63      138.48      5.36 o 
   3   3  19      126.34      127.68      5.26 o 
   4   3  19       18.76       15.77      2.96 o 
   5   3  19        0.04       -0.31      2.75 o 
   6   3  19        0.96        2.08      3.55 o 
   7   3  19        7.78        2.07      4.59 o 
   8   3  19       25.34       25.32      8.88 o 
   9   3  19       32.90       47.67     13.10 o 
 -11   4  19        1.85       -0.70      5.13 o 
 -10   4  19       27.13       20.65      5.69 o 
  -9   4  19        0.28        2.34      4.60 o 
  -8   4  19        1.92        2.56      4.40 o 
  -7   4  19        4.11        3.25      3.83 o 
  -6   4  19       22.26       18.06      3.50 o 
  -5   4  19        7.15        6.84      2.86 o 
  -4   4  19      149.15      172.85      6.35 o 
  -3   4  19        7.25        3.96      2.24 o 
  -2   4  19       56.17       60.10      4.04 o 
  -1   4  19      105.72      127.07      8.34 o 
   0   4  19       24.06       17.26      3.05 o 
   1   4  19        9.47       11.44      2.80 o 
   2   4  19       70.62       51.37      3.84 o 
   3   4  19        5.82        7.38      2.85 o 
   4   4  19        8.18        7.37      3.19 o 
   5   4  19        0.05       -1.64      3.61 o 
   6   4  19        1.79        0.49      3.88 o 
   7   4  19        1.11       -5.57      5.57 o 
   8   4  19       74.02       97.28     10.52 o 
 -10   5  19        0.85       -3.05      5.42 o 
  -9   5  19       15.08       10.67      5.31 o 
  -8   5  19        0.68       -4.54      4.54 o 
  -7   5  19        0.27       -2.88      4.03 o 
  -6   5  19       10.45        9.33      4.02 o 
  -5   5  19       32.46       32.17      4.79 o 
  -4   5  19        1.07       -2.04      3.26 o 
  -3   5  19       19.07       24.01      3.64 o 
  -2   5  19        7.12        8.41      3.03 o 
  -1   5  19        9.06        6.06      2.74 o 
   0   5  19        0.97       -2.42      2.42 o 
   1   5  19      163.07      172.93      5.68 o 
   2   5  19        4.18       -2.63      2.63 o 
   3   5  19        1.34        0.92      3.11 o 
   4   5  19       11.87        3.31      3.58 o 
   5   5  19        0.68       -3.80      3.80 o 
   6   5  19        8.35        2.52      4.45 o 
   7   5  19        0.70       -4.51      4.51 o 
  -9   6  19        0.90       -1.37      6.30 o 
  -8   6  19        2.22       -1.28      4.95 o 
  -7   6  19        0.60       -2.03      8.96 o 
  -6   6  19       20.88       24.42      4.84 o 
  -5   6  19        1.49       -1.23      3.59 o 
  -4   6  19        4.56       -1.60      3.31 o 
  -3   6  19       54.25       43.77      4.50 o 
  -2   6  19       42.81       42.49      4.50 o 
  -1   6  19       38.75       43.59      5.45 o 
   0   6  19       21.43       19.02      4.57 o 
   1   6  19       14.65        4.71      3.98 o 
   2   6  19        4.84       -1.46      3.30 o 
   3   6  19        1.86       -3.55      3.55 o 
   4   6  19        0.17       -3.67      3.67 o 
   5   6  19       39.05       56.96      5.83 o 
   6   6  19        0.46        3.30      4.75 o 
  -8   7  19        0.22       -4.09      8.03 o 
  -7   7  19        2.20       -2.47      6.12 o 
  -6   7  19       10.80        9.35      4.70 o 
  -5   7  19        2.93        4.40      4.55 o 
  -4   7  19        0.44       -5.31      5.31 o 
  -3   7  19        0.09       -3.89      3.89 o 
  -2   7  19        0.13       -1.10      3.90 o 
  -1   7  19        2.27       -3.48      4.02 o 
   0   7  19        0.92       -0.65      4.17 o 
   1   7  19       14.51       17.28      4.74 o 
   2   7  19        0.08       -4.35      4.35 o 
   3   7  19        3.53        5.73      4.60 o 
   4   7  19        2.72       -5.06      5.06 o 
   5   7  19        0.02       -8.76      8.76 o 
  -5   8  19        1.21       -1.13      6.34 o 
  -4   8  19        1.19       -5.79      5.79 o 
  -3   8  19        0.05       -3.83      4.60 o 
  -2   8  19        0.88       -2.70      4.32 o 
  -1   8  19       18.56       12.62      5.62 o 
   0   8  19       17.51       13.24      5.24 o 
   1   8  19        0.02       -4.48      4.48 o 
   2   8  19        7.94        4.79      7.40 o 
 -12   0  20       15.22       37.66      8.62 o 
 -10   0  20       54.73       55.56      8.49 o 
  -8   0  20       11.36        9.81      6.00 o 
  -6   0  20      112.02      103.85      8.74 o 
  -4   0  20       48.73       50.06      4.80 o 
  -2   0  20       45.81       50.85      4.97 o 
   0   0  20       47.07       49.42      4.89 o 
   2   0  20      193.34      189.04     17.83 o 
   4   0  20      209.15      224.42      9.08 o 
   6   0  20      206.54      211.17      9.93 o 
   8   0  20      107.65      128.29      9.33 o 
 -12   1  20        0.47       -3.17      6.01 o 
 -11   1  20        9.51        3.32      5.24 o 
 -10   1  20        0.57        0.71      4.20 o 
  -9   1  20       26.61       25.27      4.62 o 
  -8   1  20        0.75       -1.19      3.11 o 
  -7   1  20       36.08       32.10      5.83 o 
  -6   1  20       48.28       50.56      4.66 o 
  -5   1  20       40.81       45.89      3.77 o 
  -4   1  20       42.66       40.05      3.15 o 
  -3   1  20       99.93       92.93      4.27 o 
  -2   1  20       27.82       20.69      2.69 o 
  -1   1  20      116.79      116.52      4.75 o 
   0   1  20       29.56       29.66      3.27 o 
   1   1  20       43.40       39.57      3.62 o 
   2   1  20       32.34       27.81      3.43 o 
   3   1  20      202.45      181.04      6.28 o 
   4   1  20       16.83        9.00      3.12 o 
   5   1  20       59.72       64.71      4.94 o 
   6   1  20       14.82        9.37      3.57 o 
   7   1  20      100.14      120.41      6.27 o 
   8   1  20        0.27       -2.68      3.65 o 
   9   1  20       25.41       19.95      5.06 o 
 -12   2  20        0.01       -5.45      5.45 o 
 -11   2  20        0.03       -4.54      4.54 o 
 -10   2  20       18.63       29.64      5.32 o 
  -9   2  20        0.02       -0.95      4.07 o 
  -8   2  20       93.58       98.67      6.84 o 
  -7   2  20        0.40       -2.87      2.87 o 
  -6   2  20       21.89       22.82      3.47 o 
  -5   2  20        3.19        2.14      2.77 o 
  -4   2  20        2.26       -2.00      2.00 o 
  -3   2  20       35.16       29.78      2.94 o 
  -2   2  20      362.34      323.70      6.26 o 
  -1   2  20      209.75      220.32      5.79 o 
   0   2  20      937.37      890.75     13.48 o 
   1   2  20       12.01       11.70      3.02 o 
   2   2  20        7.34        4.47      2.67 o 
   3   2  20        1.88        1.07      2.61 o 
   4   2  20        2.13       -2.76      2.76 o 
   5   2  20        1.85        1.89      3.38 o 
   6   2  20       45.33       38.39      4.64 o 
   7   2  20        1.28        3.13      4.21 o 
   8   2  20       41.48       54.46      4.74 o 
   9   2  20        8.02       23.29     10.19 o 
 -11   3  20        8.83        2.59      5.49 o 
 -10   3  20        6.05        1.41      5.04 o 
  -9   3  20       50.48       58.12      6.45 o 
  -8   3  20        0.99       -3.48      3.48 o 
  -7   3  20       36.62       40.86      4.98 o 
  -6   3  20        1.23        3.53      3.00 o 
  -5   3  20      147.69      148.76      5.43 o 
  -4   3  20        3.36       -0.73      2.21 o 
  -3   3  20      199.28      197.99      5.61 o 
  -2   3  20        7.26        6.30      2.51 o 
  -1   3  20       86.13       93.37      4.72 o 
   0   3  20       12.56        9.55      2.85 o 
   1   3  20      236.23      218.19      6.13 o 
   2   3  20       22.48       22.76      3.09 o 
   3   3  20        2.87        1.03      2.59 o 
   4   3  20        0.01       -2.69      2.69 o 
   5   3  20       26.28       17.11      3.47 o 
   6   3  20        1.06       -1.09      3.42 o 
   7   3  20      106.99      138.10     11.02 o 
   8   3  20        5.71       14.97     12.34 o 
 -11   4  20        3.21        6.69      6.86 o 
 -10   4  20       10.23        7.72      5.56 o 
  -9   4  20       29.65       20.97      5.39 o 
  -8   4  20       44.34       48.77      6.78 o 
  -7   4  20        0.03       -3.76      3.76 o 
  -6   4  20        4.98        6.61      3.74 o 
  -5   4  20        6.04        3.16      3.04 o 
  -4   4  20       11.36        7.86      3.02 o 
  -3   4  20       19.40       24.48      3.22 o 
  -2   4  20       35.76       31.51      3.32 o 
  -1   4  20       13.44        8.30      2.79 o 
   0   4  20       18.84       14.30      2.96 o 
   1   4  20        1.83       -0.31      2.56 o 
   2   4  20        0.05        1.51      2.50 o 
   3   4  20        3.41        0.95      2.81 o 
   4   4  20       21.86       22.28      3.52 o 
   5   4  20        3.18       -0.29      3.56 o 
   6   4  20       20.74        9.64      4.76 o 
   7   4  20        0.15        1.87      5.03 o 
   8   4  20       16.16       22.33      6.78 o 
 -10   5  20        2.35       -1.96      5.23 o 
  -9   5  20       15.86        6.07      5.08 o 
  -8   5  20        1.21       -1.51      4.69 o 
  -7   5  20       30.12       46.23      5.78 o 
  -6   5  20        6.40        8.71      5.67 o 
  -5   5  20       61.11       56.38      9.03 o 
  -4   5  20        2.66       -0.85      3.16 o 
  -3   5  20       19.58       16.69      4.37 o 
  -2   5  20       37.42       34.13      3.95 o 
  -1   5  20       19.12       23.15      3.45 o 
   0   5  20       12.34       11.76      3.20 o 
   1   5  20        2.15        3.73      3.04 o 
   2   5  20       25.46       30.45      3.54 o 
   3   5  20       69.72       67.34      4.98 o 
   4   5  20        1.61       -2.39      3.53 o 
   5   5  20       31.44       37.83      4.81 o 
   6   5  20        0.31       -4.41      4.41 o 
   7   5  20       14.42       29.09      5.52 o 
  -9   6  20        8.42       11.24      6.21 o 
  -8   6  20        1.26       -1.39      5.83 o 
  -7   6  20        9.41        2.34      5.50 o 
  -6   6  20       32.16       31.79      6.41 o 
  -5   6  20        8.44        8.55      5.10 o 
  -4   6  20       31.51       23.64      4.13 o 
  -3   6  20        6.02        0.87      3.28 o 
  -2   6  20       67.72       70.26      5.35 o 
  -1   6  20        3.77       10.19      3.71 o 
   0   6  20       13.31       17.66      8.67 o 
   1   6  20       31.92       34.97      5.16 o 
   2   6  20       51.97       50.32      4.68 o 
   3   6  20        7.44        6.07      3.68 o 
   4   6  20       45.70       58.91      5.21 o 
   5   6  20        0.22        2.96      4.40 o 
   6   6  20       33.52       36.12      5.99 o 
  -7   7  20        7.65       11.33      6.91 o 
  -6   7  20        7.37        5.24      4.94 o 
  -5   7  20       31.87       22.50      6.32 o 
  -4   7  20        2.15       -0.87      4.54 o 
  -3   7  20       16.52       11.17      4.88 o 
  -2   7  20        0.26       -1.00      4.46 o 
  -1   7  20       20.28       17.48      4.95 o 
   0   7  20       13.51        7.33      4.72 o 
   1   7  20       33.58       28.82      5.34 o 
   2   7  20        7.85        7.71      4.80 o 
   3   7  20       23.57       19.61      7.03 o 
   4   7  20        6.45       -1.75      6.85 o 
  -4   8  20       22.19        5.30      6.38 o 
  -3   8  20        0.47       -4.26      7.46 o 
  -2   8  20        0.16       -3.12      4.95 o 
  -1   8  20        0.09       -2.70      4.80 o 
   0   8  20        1.30       -4.61      6.57 o 
   1   8  20       16.13       10.92     13.46 o 
 -11   0  21       30.42       12.15      7.07 o 
  -9   0  21        1.94       -4.76      4.76 o 
  -7   0  21      551.54      525.69     17.49 o 
  -5   0  21       80.14       95.86      6.63 o 
  -3   0  21       68.75       72.14      5.58 o 
  -1   0  21      297.42      280.90     15.62 o 
   1   0  21      190.49      164.35     12.01 o 
   3   0  21      652.54      592.52     28.57 o 
   5   0  21      148.87      165.20      9.66 o 
   7   0  21       87.56      117.24     13.02 o 
   9   0  21       89.82       93.30     11.31 o 
 -12   1  21       18.09       19.65     11.28 o 
 -11   1  21        1.98       -5.74      5.74 o 
 -10   1  21       38.72       47.58      5.78 o 
  -9   1  21        4.59        1.26      3.79 o 
  -8   1  21       70.44       86.44      6.40 o 
  -7   1  21       54.33       44.97      4.68 o 
  -6   1  21      114.01      123.41      6.73 o 
  -5   1  21       64.95       59.96      4.52 o 
  -4   1  21       15.10       18.71      2.74 o 
  -3   1  21        5.46       -2.18      2.18 o 
  -2   1  21       85.89       91.05      4.45 o 
  -1   1  21      102.18      109.91      5.94 o 
   0   1  21      468.44      468.58      9.53 o 
   1   1  21        9.27        7.46      2.78 o 
   2   1  21      136.48      125.91      9.61 o 
   3   1  21      351.26      326.61      9.49 o 
   4   1  21      129.06      145.35      6.96 o 
   5   1  21       72.58       95.20      5.88 o 
   6   1  21      126.19      139.65      6.77 o 
   7   1  21        2.81        3.69      3.65 o 
   8   1  21       69.35       78.76      7.35 o 
   9   1  21        2.93       -5.11      5.11 o 
 -11   2  21       18.75       18.56     12.27 o 
 -10   2  21       20.06       14.74     11.54 o 
  -9   2  21      135.55      159.07     10.30 o 
  -8   2  21        1.15        2.26      4.87 o 
  -7   2  21       45.38       54.98      6.01 o 
  -6   2  21        3.47        0.09      3.52 o 
  -5   2  21       39.42       47.20      4.13 o 
  -4   2  21        9.52       13.37      2.69 o 
  -3   2  21      266.03      254.69      6.23 o 
  -2   2  21        0.00        0.01      2.49 o 
  -1   2  21       42.26       38.95      3.84 o 
   0   2  21      131.88      148.41      6.39 o 
   1   2  21       23.09       31.03      3.73 o 
   2   2  21       90.72       91.84      5.44 o 
   3   2  21       22.31       13.67      3.26 o 
   4   2  21       45.01       52.20      4.73 o 
   5   2  21       70.97       73.04      5.23 o 
   6   2  21        3.18        2.26      3.83 o 
   7   2  21       86.02      103.46      6.68 o 
   8   2  21        0.14        3.64      4.68 o 
 -11   3  21        1.04       -3.74      5.22 o 
 -10   3  21       74.42       71.80      7.65 o 
  -9   3  21        9.93        7.17      4.69 o 
  -8   3  21       67.49       68.19      8.56 o 
  -7   3  21        1.07        3.54      3.79 o 
  -6   3  21       99.28      111.18      5.99 o 
  -5   3  21        0.03        0.80      2.65 o 
  -4   3  21       56.64       58.52      3.70 o 
  -3   3  21        0.24       -2.41      2.41 o 
  -2   3  21      270.90      247.67      6.48 o 
  -1   3  21        0.02       -2.33      2.33 o 
   0   3  21      142.43      135.89      5.71 o 
   1   3  21       66.32       80.96      4.73 o 
   2   3  21        4.72        6.52      2.74 o 
   3   3  21       16.71       16.13      3.34 o 
   4   3  21       41.10       51.06      5.85 o 
   5   3  21       10.41        6.34      3.98 o 
   6   3  21       17.53       17.52      5.05 o 
   7   3  21        5.95        0.00      6.30 o 
   8   3  21       36.04       39.19      6.17 o 
 -10   4  21        1.42       -4.88      4.88 o 
  -9   4  21       47.33       59.22      6.45 o 
  -8   4  21       10.36        6.97      4.51 o 
  -7   4  21       52.04       61.93      6.13 o 
  -6   4  21        6.16        1.56      3.85 o 
  -5   4  21       42.70       47.48      5.13 o 
  -4   4  21        0.00       -1.58      2.85 o 
  -3   4  21       52.74       53.86      4.11 o 
  -2   4  21       26.43       41.15      4.56 o 
  -1   4  21      100.60       88.39      4.94 o 
   0   4  21       31.45       21.18      3.51 o 
   1   4  21      184.06      190.82      7.59 o 
   2   4  21       49.50       49.75      3.95 o 
   3   4  21      147.16      169.78      6.45 o 
   4   4  21        2.02        2.80      3.22 o 
   5   4  21       89.32       91.34      6.01 o 
   6   4  21       39.20       41.87      5.43 o 
   7   4  21      104.18      140.32      8.06 o 
 -10   5  21        3.46        6.91     12.01 o 
  -9   5  21       13.96       18.08      5.64 o 
  -8   5  21       24.85       32.77      7.10 o 
  -7   5  21        5.94        7.91      5.48 o 
  -6   5  21       43.23       41.31      6.41 o 
  -5   5  21       85.40       87.54      6.49 o 
  -4   5  21        7.15        9.89      3.70 o 
  -3   5  21       11.35       12.13      3.44 o 
  -2   5  21       87.24       88.69      5.56 o 
  -1   5  21        1.28       -2.83      2.83 o 
   0   5  21      269.40      256.81      7.12 o 
   1   5  21       14.21        6.20      3.24 o 
   2   5  21      111.01      130.29      5.70 o 
   3   5  21       23.92       29.09      4.42 o 
   4   5  21       65.55       67.16      5.42 o 
   5   5  21       10.33       12.21      4.39 o 
   6   5  21       87.82      119.81     11.42 o 
  -8   6  21        1.63       -5.94      5.94 o 
  -7   6  21       78.43       84.21      9.24 o 
  -6   6  21        7.94       -1.91      4.73 o 
  -5   6  21       28.64       38.50      5.63 o 
  -4   6  21        4.01        5.26      4.39 o 
  -3   6  21       25.91       25.70      4.32 o 
  -2   6  21        0.06       -2.94      3.40 o 
  -1   6  21      178.34      187.49      7.53 o 
   0   6  21        5.40        1.08      4.09 o 
   1   6  21       45.64       56.79      9.30 o 
   2   6  21       10.95       14.49      5.34 o 
   3   6  21       24.81       25.73      4.41 o 
   4   6  21       11.18       12.72      4.42 o 
   5   6  21        6.81        8.92      4.69 o 
  -6   7  21       20.46       24.29      6.02 o 
  -5   7  21        0.04       -4.69      4.69 o 
  -4   7  21       43.37       49.08      8.30 o 
  -3   7  21        5.23        6.33      4.70 o 
  -2   7  21       14.48       16.22      6.78 o 
  -1   7  21       36.82       34.91      7.03 o 
   0   7  21       18.58       24.80      5.62 o 
   1   7  21        3.43       -0.52      4.79 o 
   2   7  21        9.75        3.15      4.91 o 
   3   7  21        7.60       13.64      5.46 o 
  -3   8  21        6.96        3.29      6.42 o 
  -2   8  21        0.11        0.60      7.25 o 
  -1   8  21        0.88       -5.15      7.28 o 
 -10   0  22       18.62       20.76      7.10 o 
  -8   0  22       30.42       31.13     13.46 o 
  -6   0  22       24.01       20.01      5.40 o 
  -4   0  22        4.88       -1.53      3.56 o 
  -2   0  22      166.42      149.42      7.31 o 
   0   0  22      167.27      165.18     10.54 o 
   2   0  22        4.34       -0.83      4.50 o 
   4   0  22       68.22       62.69      8.08 o 
   6   0  22       19.83        7.29      5.17 o 
   8   0  22       12.38       13.90      9.16 o 
 -11   1  22        4.52       -1.89      5.67 o 
 -10   1  22       12.30       19.34      5.08 o 
  -9   1  22       34.48       37.17      4.88 o 
  -8   1  22       42.75       38.82      4.94 o 
  -7   1  22      105.12      119.54      7.00 o 
  -6   1  22       28.10       24.59      4.26 o 
  -5   1  22       56.70       59.15      4.46 o 
  -4   1  22       17.78       15.70      2.65 o 
  -3   1  22       27.88       37.67      3.43 o 
  -2   1  22       59.42       52.05      3.82 o 
  -1   1  22       54.23       61.41      4.46 o 
   0   1  22       39.16       53.75      6.32 o 
   1   1  22       66.00       68.04      4.80 o 
   2   1  22        1.36       -1.91      3.08 o 
   3   1  22        0.75       -1.93      3.32 o 
   4   1  22       12.24        9.36      3.40 o 
   5   1  22        0.04       -0.60      3.49 o 
   6   1  22        1.67        2.98      3.86 o 
   7   1  22       39.60       38.78      4.85 o 
   8   1  22        1.89       -4.25      4.36 o 
 -11   2  22       22.36       19.63      6.47 o 
 -10   2  22       42.09       51.03      7.56 o 
  -9   2  22        4.40        0.59      4.89 o 
  -8   2  22       47.38       48.54      5.37 o 
  -7   2  22       16.99       24.49      7.49 o 
  -6   2  22      119.17      113.38      6.88 o 
  -5   2  22       40.86       37.60      3.92 o 
  -4   2  22       17.98       25.99      3.55 o 
  -3   2  22        8.32        9.69      2.54 o 
  -2   2  22      257.98      253.66      7.15 o 
  -1   2  22       43.75       46.38      4.19 o 
   0   2  22      593.62      598.91     11.52 o 
   1   2  22        1.91       -2.74      2.74 o 
   2   2  22       12.38       17.56      3.37 o 
   3   2  22        0.62        1.11      2.99 o 
   4   2  22        1.09       -1.10      3.27 o 
   5   2  22        8.02        7.07      3.64 o 
   6   2  22       17.04       12.00      4.07 o 
   7   2  22        1.40        1.39      4.08 o 
   8   2  22       50.96       46.75      5.94 o 
 -11   3  22        0.02       -5.26      5.26 o 
 -10   3  22        1.64       -0.74      5.22 o 
  -9   3  22       13.98        5.69      4.78 o 
  -8   3  22        0.69        0.23      4.39 o 
  -7   3  22       39.68       36.00      5.16 o 
  -6   3  22        4.22        4.85      3.34 o 
  -5   3  22       16.11       18.50      3.19 o 
  -4   3  22        8.43        6.90      2.81 o 
  -3   3  22       53.54       57.87      4.13 o 
  -2   3  22       72.37       81.90      4.96 o 
  -1   3  22       91.83       93.17      6.66 o 
   0   3  22        3.33       -2.35      2.84 o 
   1   3  22      109.55      114.48      6.17 o 
   2   3  22        1.30       -1.69      3.14 o 
   3   3  22       34.04       40.56      4.15 o 
   4   3  22        0.68       -3.33      3.33 o 
   5   3  22       17.13       20.42      4.62 o 
   6   3  22        8.09        3.27      4.13 o 
   7   3  22      109.57      152.49      9.34 o 
 -10   4  22        2.30        2.49      8.09 o 
  -9   4  22        1.22       -1.19      5.08 o 
  -8   4  22        4.03       -1.24      4.34 o 
  -7   4  22        0.43        2.46      4.40 o 
  -6   4  22       85.81       89.85     12.34 o 
  -5   4  22       64.00       62.36      6.55 o 
  -4   4  22        6.46        7.64      3.46 o 
  -3   4  22       11.24       12.24      3.08 o 
  -2   4  22        3.28        6.31      3.40 o 
  -1   4  22        1.10       -2.93      2.93 o 
   0   4  22       50.28       43.15      4.09 o 
   1   4  22        0.15       -1.82      3.09 o 
   2   4  22       46.22       44.95      4.30 o 
   3   4  22        6.46        7.47      3.26 o 
   4   4  22       25.54       22.90      4.42 o 
   5   4  22        1.29       -4.03      4.03 o 
   6   4  22        9.24        6.80      6.41 o 
   7   4  22       33.26       57.53     10.03 o 
  -9   5  22        0.01       -3.01      5.36 o 
  -8   5  22        6.32        3.46      5.62 o 
  -7   5  22       17.96       16.71      6.02 o 
  -6   5  22        7.72       10.28      6.58 o 
  -5   5  22       61.73       69.06      6.40 o 
  -4   5  22       14.20       13.31      3.71 o 
  -3   5  22        1.11       -2.33      3.32 o 
  -2   5  22        7.23        0.64      4.27 o 
  -1   5  22        2.02       -0.51      3.17 o 
   0   5  22       60.71       57.13      6.43 o 
   1   5  22       10.26        5.63      3.39 o 
   2   5  22       16.03       13.18      3.44 o 
   3   5  22       37.71       36.83      4.57 o 
   4   5  22        3.54        0.94      3.81 o 
   5   5  22        8.96        1.80      4.13 o 
   6   5  22       19.55       33.11      6.24 o 
  -8   6  22        0.00       -4.09      6.16 o 
  -7   6  22        0.83       -4.74      5.80 o 
  -6   6  22        2.73       -5.14      5.39 o 
  -5   6  22        0.01       10.34      4.89 o 
  -4   6  22       22.85       10.41      4.57 o 
  -3   6  22        9.15       10.91      3.84 o 
  -2   6  22        0.05       -4.01      4.01 o 
  -1   6  22       39.16       38.53      4.66 o 
   0   6  22        7.10       -3.51      4.53 o 
   1   6  22        0.81        1.08      4.47 o 
   2   6  22       12.90        7.58      3.95 o 
   3   6  22        0.04       -3.99      3.99 o 
   4   6  22        4.72       -0.77      4.18 o 
  -6   7  22        3.68        0.36      7.64 o 
  -5   7  22       11.35        5.75      5.36 o 
  -4   7  22        1.19       -2.02      5.36 o 
  -3   7  22        2.28        2.49      4.90 o 
  -2   7  22        1.99        1.21      4.97 o 
  -1   7  22       11.83       14.67      5.06 o 
   0   7  22        2.70        0.63      5.04 o 
   1   7  22       35.01       37.04      6.25 o 
   2   7  22        0.64       -5.12      5.12 o 
 -11   0  23       29.05       29.58      8.08 o 
  -9   0  23       37.56       39.03     11.83 o 
  -7   0  23      115.39      126.30     18.56 o 
  -5   0  23        0.01       -2.47      4.55 o 
  -3   0  23       15.09       12.64      4.04 o 
  -1   0  23        1.20       -0.38      3.46 o 
   1   0  23      343.28      356.42     14.28 o 
   3   0  23        4.64        4.13      5.27 o 
   5   0  23       82.42       73.40     10.55 o 
   7   0  23       13.17        4.65      6.01 o 
 -11   1  23        3.42        3.89      8.46 o 
 -10   1  23        8.50        6.32      4.59 o 
  -9   1  23       19.34       21.77      4.54 o 
  -8   1  23        0.49       -1.61      3.60 o 
  -7   1  23       19.07       22.43      4.22 o 
  -6   1  23        3.31       -0.53      3.25 o 
  -5   1  23        0.39       -2.52      2.52 o 
  -4   1  23        7.62        4.94      2.62 o 
  -3   1  23      104.79      116.66      6.43 o 
  -2   1  23      201.56      202.24      6.55 o 
  -1   1  23        1.79       -0.42      2.71 o 
   0   1  23      109.88      134.48      6.37 o 
   1   1  23       10.07        2.81      3.78 o 
   2   1  23       14.85       13.03      3.86 o 
   3   1  23        0.00        3.40      3.58 o 
   4   1  23       37.56       28.55      4.62 o 
   5   1  23        0.32       -3.56      3.94 o 
   6   1  23       60.81       59.20      5.80 o 
   7   1  23       10.77       13.87      4.71 o 
   8   1  23        9.64        4.82      5.63 o 
 -11   2  23        4.87        7.71      6.49 o 
 -10   2  23        1.97       -1.84      5.73 o 
  -9   2  23        0.27        5.02      5.64 o 
  -8   2  23       35.16       40.69      5.38 o 
  -7   2  23       23.06       23.20      5.94 o 
  -6   2  23        1.81       -2.21      3.48 o 
  -5   2  23        1.66       -0.15      2.76 o 
  -4   2  23        1.76        1.50      2.70 o 
  -3   2  23       10.96       10.36      3.98 o 
  -2   2  23       29.20       36.20      3.97 o 
  -1   2  23      179.51      182.89      7.10 o 
   0   2  23       39.46       44.94      5.44 o 
   1   2  23       99.55       99.49      5.64 o 
   2   2  23        0.00       -3.04      3.04 o 
   3   2  23        2.85       -1.44      3.16 o 
   4   2  23       23.89       24.87      4.23 o 
   5   2  23       44.10       44.51      5.01 o 
   6   2  23        9.19        6.72      4.15 o 
   7   2  23        6.44        4.81      4.57 o 
 -10   3  23        0.13       -3.35      5.88 o 
  -9   3  23       17.60       18.39      6.23 o 
  -8   3  23       15.57       17.81      5.65 o 
  -7   3  23        2.89       -0.05      4.69 o 
  -6   3  23        3.45        3.21      5.99 o 
  -5   3  23        1.07       -2.56      3.53 o 
  -4   3  23        0.06        1.49      3.08 o 
  -3   3  23       38.05       33.05      3.96 o 
  -2   3  23        8.55        6.09      3.98 o 
  -1   3  23       36.92       37.45      4.09 o 
   0   3  23      138.89      145.66      7.34 o 
   1   3  23        0.83        0.60      3.18 o 
   2   3  23        3.85       -1.56      3.59 o 
   3   3  23        2.59        3.65      3.08 o 
   4   3  23        0.91       -3.69      4.11 o 
   5   3  23        0.06       -1.12      3.79 o 
   6   3  23       49.64       60.03      6.01 o 
   7   3  23        8.52       -1.56      5.34 o 
 -10   4  23       22.98       29.60      9.39 o 
  -9   4  23        1.26       -7.09      7.46 o 
  -8   4  23        0.59       -2.34      4.46 o 
  -7   4  23       18.62       13.87      5.52 o 
  -6   4  23        1.20       -4.67      4.67 o 
  -5   4  23        3.46       -1.21      3.79 o 
  -4   4  23       54.33       68.48      6.07 o 
  -3   4  23        3.31       -2.99      2.99 o 
  -2   4  23       39.14       38.83      4.04 o 
  -1   4  23       48.25       40.14      4.09 o 
   0   4  23       17.14       15.27      4.26 o 
   1   4  23        0.05       -3.33      3.33 o 
   2   4  23        0.38        5.77      4.52 o 
   3   4  23        0.10       -0.33      3.37 o 
   4   4  23       15.41       16.60      4.16 o 
   5   4  23       10.04        9.51      5.03 o 
   6   4  23       38.35       43.22      6.88 o 
  -9   5  23       11.67       10.92     16.56 o 
  -8   5  23        3.45       -1.21      6.01 o 
  -7   5  23        0.00       -0.21      5.40 o 
  -6   5  23       10.88        6.08      8.95 o 
  -5   5  23        0.38        1.50      4.17 o 
  -4   5  23        0.10       -3.20      4.02 o 
  -3   5  23       63.01       76.39      5.63 o 
  -2   5  23       20.22       22.11      3.93 o 
  -1   5  23       14.04       16.21      3.58 o 
   0   5  23       21.79       13.62      3.61 o 
   1   5  23       17.45       15.02      3.88 o 
   2   5  23        1.40       -3.55      3.84 o 
   3   5  23        4.08        4.65      4.09 o 
   4   5  23        6.64        0.90      4.03 o 
   5   5  23        0.00        2.87      4.65 o 
  -7   6  23        0.00       -3.64      5.58 o 
  -6   6  23        6.40        6.14      8.91 o 
  -5   6  23       12.34       11.39      6.25 o 
  -4   6  23        2.89       -4.08      4.42 o 
  -3   6  23        0.61       -3.23      3.87 o 
  -2   6  23        0.01        0.75      3.90 o 
  -1   6  23        0.43       -0.98      3.91 o 
   0   6  23        2.28       -4.23      4.23 o 
   1   6  23        0.89       -3.60      6.04 o 
   2   6  23        0.05       -3.87      4.25 o 
   3   6  23        4.67       -2.67      4.25 o 
   4   6  23        0.08       -3.73      6.22 o 
  -5   7  23        0.52       -2.50      9.45 o 
  -4   7  23        1.80       -4.85      4.85 o 
  -3   7  23        0.64        5.25      6.51 o 
  -2   7  23        4.55       -4.60      4.60 o 
  -1   7  23       15.79       16.83      5.34 o 
   0   7  23        9.97       13.78      5.33 o 
   1   7  23        0.86       -2.89      6.20 o 
 -10   0  24       40.91       45.72     18.20 o 
  -8   0  24        1.83        6.56      5.95 o 
  -6   0  24      121.46      130.72     10.93 o 
  -4   0  24       38.39       33.18      5.09 o 
  -2   0  24      270.00      258.59      9.44 o 
   0   0  24        9.06       12.01      4.89 o 
   2   0  24      155.78      147.22     12.55 o 
   4   0  24       29.50       32.89      6.93 o 
   6   0  24       35.14       32.25      7.96 o 
 -11   1  24       24.42       36.70      8.19 o 
 -10   1  24        0.22       -2.27      5.86 o 
  -9   1  24       37.85       50.36      5.89 o 
  -8   1  24       21.04       14.05      4.78 o 
  -7   1  24       49.44       69.22      7.67 o 
  -6   1  24       11.86       11.26      3.95 o 
  -5   1  24       67.22       68.71      5.74 o 
  -4   1  24       33.76       42.82      3.70 o 
  -3   1  24        1.16       -0.41      2.66 o 
  -2   1  24        9.72       10.80      3.28 o 
  -1   1  24       71.62       68.68      5.01 o 
   0   1  24        0.03       -1.04      3.02 o 
   1   1  24      146.84      150.29      7.62 o 
   2   1  24        0.13       -0.97      3.16 o 
   3   1  24        7.85       13.89      3.86 o 
   4   1  24       24.43       11.89      4.35 o 
   5   1  24       30.62       32.28      5.29 o 
   6   1  24       14.01       12.80      4.58 o 
   7   1  24       20.15       13.27      4.95 o 
 -10   2  24       11.45       16.15      6.54 o 
  -9   2  24        1.02       -0.75      5.31 o 
  -8   2  24      132.50      162.88      8.67 o 
  -7   2  24        2.33        1.40      4.04 o 
  -6   2  24       50.57       49.93      5.21 o 
  -5   2  24        4.04       -3.05      3.05 o 
  -4   2  24      108.41      106.27      5.94 o 
  -3   2  24        3.83        4.16      3.22 o 
  -2   2  24       37.25       32.58      3.95 o 
  -1   2  24       60.06       71.36      5.19 o 
   0   2  24      105.20      112.62      6.28 o 
   1   2  24       26.14       28.88      4.10 o 
   2   2  24       15.83       11.52      3.81 o 
   3   2  24        8.86        2.82      3.64 o 
   4   2  24       19.72       15.89      4.58 o 
   5   2  24        0.40        2.29      4.23 o 
   6   2  24       61.33       79.65      6.50 o 
   7   2  24        2.11       -4.07      5.79 o 
 -10   3  24        0.02        3.87      6.41 o 
  -9   3  24       51.00       56.50      7.48 o 
  -8   3  24        5.39        5.87      5.09 o 
  -7   3  24       65.37       70.55      7.35 o 
  -6   3  24        1.13       -3.10      3.75 o 
  -5   3  24      115.77      112.47      6.96 o 
  -4   3  24        1.23       -2.95      2.95 o 
  -3   3  24       64.47       74.25      5.22 o 
  -2   3  24        7.75       -0.25      3.18 o 
  -1   3  24      218.75      221.34      7.53 o 
   0   3  24       39.56       43.33      4.52 o 
   1   3  24       65.08       81.36      6.60 o 
   2   3  24        8.93        5.34      3.58 o 
   3   3  24       56.11       62.48      5.76 o 
   4   3  24        9.41       -1.69      3.89 o 
   5   3  24       55.97       76.02      6.02 o 
   6   3  24        1.91       -3.40      4.26 o 
  -9   4  24        1.18       -0.67      5.69 o 
  -8   4  24       18.56       19.35      8.56 o 
  -7   4  24       19.83       17.14      6.56 o 
  -6   4  24        0.51       -3.36      7.10 o 
  -5   4  24        7.91       -0.57      4.68 o 
  -4   4  24      118.98      149.39      9.43 o 
  -3   4  24        1.37        5.69      3.62 o 
  -2   4  24       57.89       75.23      5.39 o 
  -1   4  24       34.80       37.05      4.54 o 
   0   4  24       10.25        3.55      3.77 o 
   1   4  24        4.28        0.01      3.42 o 
   2   4  24       18.33       11.25      4.05 o 
   3   4  24        1.87       -3.49      3.49 o 
   4   4  24       29.62       24.55      4.51 o 
   5   4  24       30.90       35.93      6.96 o 
   6   4  24       58.02       56.41     13.46 o 
  -8   5  24        1.74        4.03      6.08 o 
  -7   5  24        1.38       -1.29      6.18 o 
  -6   5  24        5.97        4.07      5.48 o 
  -5   5  24        4.82        3.59      5.41 o 
  -4   5  24        6.26        5.72      4.41 o 
  -3   5  24       40.23       46.93      5.92 o 
  -2   5  24        6.36        4.12      3.72 o 
  -1   5  24       43.15       54.58      5.36 o 
   0   5  24        6.69       -1.28      3.61 o 
   1   5  24       28.28       15.53      4.11 o 
   2   5  24        0.25        0.12      4.66 o 
   3   5  24       11.09        2.61      4.54 o 
   4   5  24        0.88       -4.71      4.71 o 
  -6   6  24       39.23       27.68      6.91 o 
  -5   6  24        0.01       -2.14      4.93 o 
  -4   6  24        2.20       -2.77      4.78 o 
  -3   6  24        8.71        3.31      4.14 o 
  -2   6  24       57.83       70.65      5.77 o 
  -1   6  24       36.43       49.26      5.59 o 
   0   6  24       34.32       36.57      8.66 o 
   1   6  24        1.43       -4.73      4.73 o 
   2   6  24       39.22       42.29      6.41 o 
   3   6  24        5.03       10.73      6.39 o 
  -3   7  24       11.84        0.27      6.13 o 
  -2   7  24        1.04       -2.08      5.79 o 
  -1   7  24        7.89       11.81     10.01 o 
   0   7  24        2.73        4.00     10.19 o 
  -9   0  25        0.12        0.97      6.68 o 
  -7   0  25       63.41       66.72      8.74 o 
  -5   0  25      279.81      305.31     25.84 o 
  -3   0  25       22.49       22.55      4.74 o 
  -1   0  25       13.44        6.97     10.92 o 
   1   0  25       40.94       44.48      7.30 o 
   3   0  25        9.33       10.58      5.53 o 
   5   0  25       46.51       80.14     10.10 o 
   7   0  25        0.12       -8.37      8.37 o 
 -10   1  25        0.89       -5.15      5.15 o 
  -9   1  25       17.33       14.10      5.00 o 
  -8   1  25       49.68       50.38      6.41 o 
  -7   1  25        1.34       -2.60      3.75 o 
  -6   1  25       62.60       66.02      5.90 o 
  -5   1  25        0.01        0.68      3.85 o 
  -4   1  25      158.03      178.87      8.41 o 
  -3   1  25      107.29      117.49      9.07 o 
  -2   1  25      231.49      245.02      7.61 o 
  -1   1  25        0.68        0.95      3.05 o 
   0   1  25       27.57       26.23      4.21 o 
   1   1  25       16.69       17.29      4.19 o 
   2   1  25       69.23       73.23      6.16 o 
   3   1  25        4.70        6.97      3.84 o 
   4   1  25       42.20       46.82     10.30 o 
   5   1  25        5.15        1.68      4.45 o 
   6   1  25       38.93       45.37      5.49 o 
 -10   2  25        4.09        8.81      6.53 o 
  -9   2  25       63.68       73.47     13.72 o 
  -8   2  25        7.95        7.63      4.63 o 
  -7   2  25       35.67       34.59      5.33 o 
  -6   2  25        1.02       -3.50      4.36 o 
  -5   2  25       13.82       11.15      3.67 o 
  -4   2  25        8.28        3.79      3.22 o 
  -3   2  25       72.28       75.04      5.48 o 
  -2   2  25       43.26       47.82      5.00 o 
  -1   2  25      269.78      261.67      9.25 o 
   0   2  25       26.78       24.34      4.25 o 
   1   2  25      136.39      132.70      7.71 o 
   2   2  25        3.50       -2.96      3.62 o 
   3   2  25       32.58       39.44      5.17 o 
   4   2  25        0.40       -4.34      4.34 o 
   5   2  25       37.44       39.66      5.27 o 
   6   2  25        1.46       -3.14      4.63 o 
  -9   3  25        0.00       -4.09      6.09 o 
  -8   3  25       29.39       38.23      7.64 o 
  -7   3  25        0.66       -2.12      5.13 o 
  -6   3  25        0.47       -9.17     10.74 o 
  -5   3  25        3.95       -1.48      3.96 o 
  -4   3  25       60.05       54.96      5.73 o 
  -3   3  25        5.94        0.18      3.25 o 
  -2   3  25       80.64       84.41      5.63 o 
  -1   3  25       37.72       46.39      4.68 o 
   0   3  25       92.13       97.00     10.28 o 
   1   3  25        0.25        3.58      3.41 o 
   2   3  25        2.08        1.11      3.58 o 
   3   3  25        0.02        1.86      4.03 o 
   4   3  25        0.02        0.77      4.35 o 
   5   3  25        1.24       -1.23      4.45 o 
   6   3  25       64.66       68.34     13.28 o 
  -9   4  25       13.82       18.56     11.65 o 
  -8   4  25        9.99        6.71     11.28 o 
  -7   4  25       17.53       19.85      7.25 o 
  -6   4  25        0.97        8.11      6.39 o 
  -5   4  25       25.11       31.84      5.83 o 
  -4   4  25        3.18        0.42      4.57 o 
  -3   4  25       66.64       86.78      6.72 o 
  -2   4  25       22.12       16.23      3.93 o 
  -1   4  25       78.95       78.03      5.72 o 
   0   4  25       15.76        7.83      3.68 o 
   1   4  25       31.14       27.83      8.64 o 
   2   4  25        2.19        1.99      3.97 o 
   3   4  25       13.53       12.88      4.39 o 
   4   4  25        2.63        1.62      4.29 o 
   5   4  25       21.46       23.08      6.18 o 
  -7   5  25        1.11        1.84     20.01 o 
  -6   5  25       18.92        7.74      7.30 o 
  -5   5  25        0.34       -2.55      8.75 o 
  -4   5  25       19.25       12.25      6.92 o 
  -3   5  25        3.63        2.44      4.54 o 
  -2   5  25       46.15       60.21      9.14 o 
  -1   5  25        0.99       -4.41      4.41 o 
   0   5  25        7.19        8.53      3.97 o 
   1   5  25        0.58       -0.78      3.98 o 
   2   5  25       32.12       47.28      6.19 o 
   3   5  25        2.36        5.88      5.40 o 
   4   5  25       28.27       40.65      7.83 o 
  -6   6  25        0.01       -5.09      9.10 o 
  -5   6  25        4.34        4.80      5.33 o 
  -4   6  25        1.32       -1.02      4.78 o 
  -3   6  25        0.03       -1.66      4.14 o 
  -2   6  25       28.57       39.72      5.24 o 
  -1   6  25       15.30       14.69      4.77 o 
   0   6  25        0.11       -3.59      5.05 o 
   1   6  25       25.54       16.21      7.20 o 
   2   6  25        5.60       12.01     13.46 o 
 -10   0  26       14.71        8.73      7.72 o 
  -8   0  26        1.08        1.49      6.73 o 
  -6   0  26        0.96       13.29      9.46 o 
  -4   0  26        2.94       -3.78      4.42 o 
  -2   0  26      155.08      159.76     16.38 o 
   0   0  26      103.55      111.42     13.28 o 
   2   0  26       72.72       57.95      8.22 o 
   4   0  26       21.09       12.49      6.56 o 
   6   0  26       18.29       11.79      7.67 o 
 -10   1  26        0.50        5.27      5.48 o 
  -9   1  26        0.13        1.79      4.93 o 
  -8   1  26       14.37       12.76      4.69 o 
  -7   1  26        0.08       -4.25      4.25 o 
  -6   1  26       14.38        9.47      4.59 o 
  -5   1  26        4.38        3.78      3.79 o 
  -4   1  26        4.48        5.06      3.41 o 
  -3   1  26        2.84       -1.27      3.34 o 
  -2   1  26        4.35        7.98      3.30 o 
  -1   1  26       38.97       38.67      6.04 o 
   0   1  26       22.60       22.67      4.30 o 
   1   1  26       61.27       66.63      6.78 o 
   2   1  26        1.02       -3.62      3.62 o 
   3   1  26        0.02       -3.89      3.89 o 
   4   1  26        8.12       17.38      4.95 o 
   5   1  26        2.32        3.23      4.73 o 
   6   1  26        8.22        2.43      6.78 o 
 -10   2  26        2.86       -6.55     11.28 o 
  -9   2  26        8.30       11.46      7.25 o 
  -8   2  26        5.28       -0.46      4.54 o 
  -7   2  26       13.63       17.76      4.74 o 
  -6   2  26        0.18       -0.51      4.00 o 
  -5   2  26       21.80       20.34      5.78 o 
  -4   2  26        3.72        0.51      3.95 o 
  -3   2  26       30.13       17.42      4.81 o 
  -2   2  26        5.22        2.07      4.03 o 
  -1   2  26       51.87       52.26      7.55 o 
   0   2  26        0.09       -3.29      3.29 o 
   1   2  26        7.97        5.96      3.89 o 
   2   2  26        0.67        1.33      4.00 o 
   3   2  26        7.77        1.92      4.30 o 
   4   2  26       26.62       30.16      5.34 o 
   5   2  26        0.19       -0.54      4.67 o 
   6   2  26        2.49       -6.61      7.96 o 
  -9   3  26        0.94       -2.33      6.16 o 
  -8   3  26        0.04        4.65      5.85 o 
  -7   3  26       14.62        5.25      7.82 o 
  -6   3  26       15.12        5.84     10.01 o 
  -5   3  26        0.23       -4.00      4.00 o 
  -4   3  26        4.56       -1.59      4.02 o 
  -3   3  26        0.10       -3.46      3.46 o 
  -2   3  26        3.09        2.92      3.62 o 
  -1   3  26        7.83        2.08      3.46 o 
   0   3  26        3.93        2.68      4.43 o 
   1   3  26        0.59       -0.82      3.66 o 
   2   3  26        0.55        0.47      4.16 o 
   3   3  26       11.63       -2.10      4.83 o 
   4   3  26        4.20        0.26      4.56 o 
   5   3  26        3.67        4.03      4.72 o 
  -8   4  26        0.17       -4.21      6.80 o 
  -7   4  26        5.70        3.08      6.79 o 
  -6   4  26        0.17       -6.11      6.11 o 
  -5   4  26       18.22       18.65      6.28 o 
  -4   4  26        3.98        7.82      5.35 o 
  -3   4  26        5.13       -0.01      4.44 o 
  -2   4  26        2.84       -1.39      3.66 o 
  -1   4  26       10.35        4.39      3.89 o 
   0   4  26        0.30        3.88      3.99 o 
   1   4  26       11.24        4.87      4.23 o 
   2   4  26        4.59        1.31      4.19 o 
   3   4  26        0.00       -4.16      4.16 o 
   4   4  26        1.96       -5.67      5.67 o 
  -6   5  26        3.24       -5.79      6.99 o 
  -5   5  26        0.00       -4.64      5.30 o 
  -4   5  26       10.60        8.90      5.44 o 
  -3   5  26        0.01        1.68      4.68 o 
  -2   5  26       50.84       54.92      7.09 o 
  -1   5  26        6.64       -4.52      4.52 o 
   0   5  26        0.55        2.12      4.70 o 
   1   5  26       11.48        2.62      3.87 o 
   2   5  26        2.38       -4.25      4.25 o 
   3   5  26        1.90       -7.94      7.94 o 
  -4   6  26        2.06       -2.83      5.98 o 
  -3   6  26       16.30       10.14      5.54 o 
  -2   6  26        1.51       -4.83      4.84 o 
  -1   6  26        0.29        0.13      4.90 o 
   0   6  26        5.00        0.68      7.33 o 
  -9   0  27        2.23       -4.82      7.25 o 
  -7   0  27        2.93       -3.48      8.73 o 
  -5   0  27        7.46        3.24      5.82 o 
  -3   0  27      244.40      259.75     14.19 o 
  -1   0  27       11.52       15.68     10.37 o 
   1   0  27       23.37       32.66      7.04 o 
   3   0  27       80.05       85.77      9.90 o 
   5   0  27        8.78       -6.91      9.64 o 
  -9   1  27        0.11       -4.54      4.54 o 
  -8   1  27        1.46       -0.86      4.77 o 
  -7   1  27        0.02        1.23      4.20 o 
  -6   1  27       45.31       52.72      6.08 o 
  -5   1  27       12.42        8.25      4.62 o 
  -4   1  27       39.79       35.79      4.44 o 
  -3   1  27       71.48       66.25      6.33 o 
  -2   1  27        9.36        7.23      3.50 o 
  -1   1  27        4.97        6.15      4.84 o 
   0   1  27        6.91       14.84      4.18 o 
   1   1  27        3.45        2.36      3.81 o 
   2   1  27       20.97        8.37      4.39 o 
   3   1  27        0.99       -1.02      6.46 o 
   4   1  27       25.13       26.52      7.14 o 
   5   1  27        7.10        4.87      5.06 o 
  -9   2  27        6.79        5.53      6.44 o 
  -8   2  27        0.01       -2.17      5.37 o 
  -7   2  27       33.02       45.21      5.76 o 
  -6   2  27        1.86       -5.12      5.12 o 
  -5   2  27      126.88      140.50      9.58 o 
  -4   2  27        1.30        3.02      3.91 o 
  -3   2  27       40.51       53.20      6.52 o 
  -2   2  27       31.32       27.51      4.16 o 
  -1   2  27        2.80        7.13      3.72 o 
   0   2  27        1.86       -3.86      3.86 o 
   1   2  27        3.29        1.34      4.07 o 
   2   2  27        5.84        5.49      4.41 o 
   3   2  27        4.43        3.49      4.39 o 
   4   2  27        5.21        4.56      5.52 o 
   5   2  27        1.55        6.90      5.93 o 
  -8   3  27       36.43       38.18      8.65 o 
  -7   3  27        0.06       -6.63      6.63 o 
  -6   3  27       47.66       51.26      8.59 o 
  -5   3  27        0.54       -4.58      4.58 o 
  -4   3  27       42.85       44.15      5.58 o 
  -3   3  27        4.30        8.80      4.19 o 
  -2   3  27        4.74        2.53      3.67 o 
  -1   3  27        8.21        8.91      3.92 o 
   0   3  27       44.48       45.55      5.87 o 
   1   3  27        1.09        4.86      4.46 o 
   2   3  27       17.01       12.10      4.94 o 
   3   3  27        7.48        1.46      4.45 o 
   4   3  27       20.62       20.66      5.47 o 
  -7   4  27        4.87       -0.06      7.33 o 
  -6   4  27        2.56        8.92      7.20 o 
  -5   4  27        1.12        1.50      5.41 o 
  -4   4  27        0.05       -3.13      5.26 o 
  -3   4  27       13.28       11.99      4.92 o 
  -2   4  27       12.86       17.10      4.42 o 
  -1   4  27       45.74       49.10      5.22 o 
   0   4  27       32.35       28.71      5.35 o 
   1   4  27        7.41        8.33      4.13 o 
   2   4  27        0.45        1.07      4.50 o 
   3   4  27        1.22        2.60      5.08 o 
  -5   5  27        0.02       -2.37      6.22 o 
  -4   5  27        0.34        1.54      5.66 o 
  -3   5  27        7.97        2.28      4.74 o 
  -2   5  27       29.27       33.75      5.59 o 
  -1   5  27        7.25        1.57      5.78 o 
   0   5  27       13.82       16.22      4.87 o 
   1   5  27        0.33        1.28      4.06 o 
   2   5  27        4.47       -6.02     10.19 o 
  -8   0  28        0.13        5.36      7.06 o 
  -6   0  28       47.60       58.94      9.25 o 
  -4   0  28      170.26      183.85     28.02 o 
  -2   0  28       52.15       56.96      7.85 o 
   0   0  28       37.38       42.41      7.56 o 
   2   0  28       27.36       22.49      7.07 o 
   4   0  28       90.78       87.22     10.54 o 
  -9   1  28        0.12        0.20      4.97 o 
  -8   1  28        2.30        7.31      5.08 o 
  -7   1  28       22.42       28.07      5.58 o 
  -6   1  28        2.41        5.06      4.51 o 
  -5   1  28       22.01       27.51      5.88 o 
  -4   1  28       51.38       64.45      6.88 o 
  -3   1  28      216.93      208.47      8.15 o 
  -2   1  28       29.37       29.86      4.81 o 
  -1   1  28       50.72       65.96      6.24 o 
   0   1  28        1.02       -0.49      3.94 o 
   1   1  28       26.86       24.74      5.11 o 
   2   1  28        6.37        1.69      4.38 o 
   3   1  28       74.46       74.23      7.10 o 
   4   1  28        0.30        1.74      4.91 o 
  -8   2  28       15.37       19.74      6.64 o 
  -7   2  28        3.89        7.67      5.57 o 
  -6   2  28       62.51       81.97      8.26 o 
  -5   2  28        0.00       -3.40      5.01 o 
  -4   2  28       30.96       45.87      6.09 o 
  -3   2  28        2.29       -3.42      3.74 o 
  -2   2  28       67.41       68.53      6.53 o 
  -1   2  28        0.31        3.32      3.99 o 
   0   2  28       63.26       59.14      6.12 o 
   1   2  28       28.48       23.39      5.17 o 
   2   2  28       24.50       26.54      5.18 o 
   3   2  28        1.70       -4.57      4.57 o 
   4   2  28       76.99       97.52      8.11 o 
  -7   3  28        3.29       -2.08     10.37 o 
  -6   3  28        0.79        2.21      6.63 o 
  -5   3  28       40.22       53.31      6.99 o 
  -4   3  28        2.88        9.34      5.31 o 
  -3   3  28       39.97       43.20      5.02 o 
  -2   3  28        2.56       -1.50      4.48 o 
  -1   3  28      130.72      130.39      7.18 o 
   0   3  28       33.40       40.11      5.15 o 
   1   3  28       12.61        0.34      4.61 o 
   2   3  28        7.90        7.20      4.68 o 
   3   3  28        3.17       -2.82      6.25 o 
  -6   4  28        1.70        3.25      8.01 o 
  -5   4  28        0.03        2.75      6.99 o 
  -4   4  28        9.25       17.98      5.92 o 
  -3   4  28        2.03        1.34      4.57 o 
  -2   4  28       62.18       68.09      6.15 o 
  -1   4  28        2.87       -1.60      4.08 o 
   0   4  28       28.69       27.69      5.13 o 
   1   4  28        0.02       -4.27      4.27 o 
   2   4  28       19.65       19.29      5.26 o 
  -4   5  28        0.05        1.61      6.22 o 
  -3   5  28       35.46       46.63      6.50 o 
  -2   5  28        2.54        1.51      5.07 o 
  -1   5  28        3.22        3.72      5.23 o 
   0   5  28        0.44       -3.79      4.24 o 
  -7   0  29        0.23       -8.38     12.74 o 
  -5   0  29       16.56       13.69      9.64 o 
  -3   0  29       46.34       50.94     11.46 o 
  -1   0  29       60.85       37.54      9.64 o 
   1   0  29       50.74       55.57     13.65 o 
   3   0  29       15.91       18.34     12.55 o 
  -8   1  29        1.15       -4.05      5.11 o 
  -7   1  29        8.86        3.43      5.42 o 
  -6   1  29       13.01       13.36      5.48 o 
  -5   1  29       10.99       15.37      5.85 o 
  -4   1  29        3.86        6.06      4.46 o 
  -3   1  29        0.30       -2.42      4.13 o 
  -2   1  29       12.16        5.59      4.83 o 
  -1   1  29        0.93       -0.64      4.21 o 
   0   1  29       69.87       60.34      6.25 o 
   1   1  29        2.00       -1.48      4.18 o 
   2   1  29        6.39       -0.90      4.36 o 
   3   1  29        0.36       -1.21      5.94 o 
  -8   2  29        0.08       -4.73     13.10 o 
  -7   2  29        5.88        6.60      5.83 o 
  -6   2  29        0.05       -3.71      7.53 o 
  -5   2  29       12.03       18.47      5.81 o 
  -4   2  29       17.63       12.95      4.75 o 
  -3   2  29       12.05        7.52      4.34 o 
  -2   2  29        2.58        1.55      4.21 o 
  -1   2  29       23.51       16.41      4.66 o 
   0   2  29        1.20       -0.87      4.46 o 
   1   2  29       12.73        4.54      4.83 o 
   2   2  29       10.96        8.83      5.13 o 
   3   2  29        2.97        1.78      5.03 o 
  -7   3  29        0.11        2.55     12.01 o 
  -6   3  29        1.84        4.73     10.01 o 
  -5   3  29        4.39        2.02      5.83 o 
  -4   3  29        9.49        6.42      5.01 o 
  -3   3  29        2.05        0.84      4.32 o 
  -2   3  29        3.93        3.68      4.13 o 
  -1   3  29        0.56       -1.30      4.19 o 
   0   3  29        2.40        1.88      4.49 o 
   1   3  29        3.63       -0.04      4.90 o 
   2   3  29       11.15       14.43      5.20 o 
  -5   4  29        2.01       -6.14     18.38 o 
  -4   4  29        4.89        2.68      5.45 o 
  -3   4  29       27.92       26.15      6.84 o 
  -2   4  29        0.25        4.08      4.51 o 
  -1   4  29       15.07       10.50      4.57 o 
   0   4  29        0.27        0.54      4.44 o 
   1   4  29        2.50       -1.00      5.71 o 
  -6   0  30        6.85        2.87      7.60 o 
  -4   0  30        3.45       -1.09      8.01 o 
  -2   0  30        9.45        6.85     10.37 o 
   0   0  30        0.47        1.34      6.42 o 
   2   0  30       17.13       21.86     12.01 o 
  -7   1  30        2.62       -4.44      5.48 o 
  -6   1  30        0.00       -3.75      7.69 o 
  -5   1  30       19.87       18.68      6.05 o 
  -4   1  30       54.12       41.63      6.55 o 
  -3   1  30        0.88        0.12      4.57 o 
  -2   1  30        2.02        7.51      4.53 o 
  -1   1  30        8.97        2.50      4.73 o 
   0   1  30        1.10       -1.87      4.36 o 
   1   1  30        3.05       -1.09      5.67 o 
   2   1  30        7.42        3.25      4.84 o 
  -7   2  30       12.60       -4.73      7.96 o 
  -6   2  30       14.88       11.41      9.21 o 
  -5   2  30        4.22        5.92      5.60 o 
  -4   2  30       27.70       34.92      8.35 o 
  -3   2  30        3.67       -1.85      4.25 o 
  -2   2  30       20.54       24.07      4.70 o 
  -1   2  30        0.10       -4.77      4.77 o 
   0   2  30       12.38       21.41      5.12 o 
   1   2  30        0.33       -1.99      4.69 o 
   2   2  30        2.32       -5.38      7.91 o 
  -6   3  30        0.37      -12.74     12.74 o 
  -5   3  30        9.38        3.47      6.05 o 
  -4   3  30        0.26       -0.23      5.07 o 
  -3   3  30        0.15       -5.41      6.00 o 
  -2   3  30        0.91        3.38      4.41 o 
  -1   3  30        0.28        2.91      4.55 o 
   0   3  30        2.15       -4.05      4.59 o 
   1   3  30        4.47        3.29      5.56 o 
  -3   4  30        8.74        1.13      6.01 o 
  -2   4  30        3.87        2.31      4.81 o 
  -1   4  30        4.53        2.18     10.92 o 
  -5   0  31       75.75      118.63     17.47 o 
  -3   0  31       19.67       12.94      7.07 o 
  -1   0  31        5.76        0.73      7.64 o 
   1   0  31       63.93       83.69     10.51 o 
  -6   1  31        6.58        6.19      6.12 o 
  -5   1  31        0.05       -5.43      5.43 o 
  -4   1  31       42.38       47.86      8.36 o 
  -3   1  31        2.24        1.47      5.46 o 
  -2   1  31       14.43        8.20      5.57 o 
  -1   1  31        5.16        2.59      4.89 o 
   0   1  31        9.29        4.37      4.62 o 
   1   1  31        7.69        5.20      5.35 o 
  -5   2  31       32.69       39.93     15.83 o 
  -4   2  31        0.80        7.57      5.17 o 
  -3   2  31       22.28       32.26      5.32 o 
  -2   2  31        6.60        2.48      4.85 o 
  -1   2  31       14.11       13.21      5.21 o 
   0   2  31        0.79       -4.93      4.93 o 
  -4   3  31        9.06       10.57      8.74 o 
  -3   3  31        1.80       11.86      6.34 o 
  -2   3  31       40.66       59.64     10.88 o 
  -1   3  31        0.00       -1.31      6.28 o 
  -4   0  32        6.85       -9.83      9.83 o 
  -2   0  32        7.25        4.10      6.79 o 
   0   0  32        1.75       -6.19     10.92 o 
  -4   1  32        0.16       -3.64     10.19 o 
  -3   1  32       11.67       15.17      6.30 o 
  -2   1  32        3.36       -6.28      6.28 o 
  -1   1  32       12.94       14.64      7.93 o 
  -3   2  32        0.47       -6.67      7.33 o 
  -2   2  32       25.37       28.53     18.38 o 
                                                 
